# Supplementary material for: MiRNAs Targeting Double Strand DNA Repair Pathways Lurk in Genomically Unstable Rare Fragile Sites and Determine Cancer Outcomes
Source: Cancers (Basel). 2020 Apr 3;12(4):876. doi: 10.3390/cancers12040876 (PMC7226545; doi:10.3390/cancers12040876)
Supplement: Supplementary file 1 [file cancers-12-00876-s001.zip]

Archive with 9 entries (7 files):
- submission/
- submission/Supplementary Files/
- submission/Supplementary Files/##Supplementary Table S1.xlsx
- submission/Supplementary Files/##Supplementary Table S2.xlsx
- submission/Supplementary Files/##Supplementary Table S3.xlsx
- submission/Supplementary Files/##Supplementary Table S5.xlsx
- submission/Supplementary Files/##Supplementary Table S6.xlsx
- submission/Supplementary Files/#Supplementary Table S4.xlsx
- submission/Supplementary Files/#Supplementary Table S7.docx
