# Supplementary material for: MiRNAs Targeting Double Strand DNA Repair Pathways Lurk in Genomically Unstable Rare Fragile Sites and Determine Cancer Outcomes
Source: Cancers (Basel). 2020 Apr 3;12(4):876. doi: 10.3390/cancers12040876 (PMC7226545; doi:10.3390/cancers12040876)
Supplement: Supplementary file 1 [file cancers-12-00876-s001.zip › submission/Supplementary Files/##Supplementary Table S1.xlsx]

## Sheet: Supplementary Table S1
Supplementary Table 1: Characterization of fragile sites	FS	Frequency	Length	Band	Chr(hg19)	Start(hg19)	End(hg19)	Start(hg38)	End(hg38)	# of miRNAs	# targets	# upstream targets	# NHEJ targets	# HR targets	# miRNAs/Mbp	# targets/Mbp					Frequency	FS	residing miRNA	DSB repair target	DSB repair target group
	FRAXA	Rare	5000000	Xq27.3	chrX	142100001	147100000	143012215	148018480	22	71	16	27	28	4.4	14.2					RFS	FRA10A	hsa-miR-107	CHEK1	upstream
	FRA16A	Rare	2000000	16p13.11	chr16	14800001	16800000	14706144	16706143	16	23	5	2	16	8	11.5					RFS	FRA10A	hsa-miR-1287	ATM	upstream
	FRA19A	Common	26728983	19q13	chr19	32400001	59128983	31909095	58607616	95	180	36	62	82	3.55419	6.73426					RFS	FRA10A	hsa-miR-4685	ATM	upstream
	FRA7D	Common	2100000	7p13	chr7	43300001	45400000	43260402	45360401	4	12	1	6	5	1.90476	5.71429					RFS	FRA10A	hsa-miR-6507	ATR	upstream
	FRA16D	Common	2500000	16q23.2	chr16	79200001	81700000	79166104	81666395	3	14	5	3	6	1.2	5.6					RFS	FRA10A	hsa-miR-6507	CHEK1	upstream
	FRA6H	Common	15800000	6p21	chr6	30400001	46200000	30432224	46232263	26	76	17	23	36	1.64557	4.81013					RFS	FRA10A	hsa-miR-107	XRCC5	NHEJ
	FRAXE	Rare	8170560	Xq28	chrX	147100001	155270560	148018481	156030895	15	38	7	11	20	1.83586	4.65084					RFS	FRA10A	hsa-miR-6507	APLF	NHEJ
	FRA8D	Common	6464022	8q24.3	chr8	139900001	146364022	138887758	145078636	17	30	7	8	15	2.62994	4.64107					RFS	FRA10A	hsa-miR-6507	DCLRE1C	NHEJ
	FRA22B	Common	2600000	22q12.2	chr22	29600001	32200000	29204012	31804014	5	12	3	2	7	1.92308	4.61538					RFS	FRA10A	hsa-miR-6507	ASF1A	NHEJ
	FRA17B	Common	700000	17q23.1	chr17	57600001	58300000	59522640	60222639	2	3	0	1	2	2.85714	4.28571					RFS	FRA10A	hsa-miR-1287	XRCC2	HR
	FRA11H	Common	13700000	11q13	chr11	63400001	77100000	63632529	77388955	27	58	9	25	24	1.9708	4.23358					RFS	FRA10A	hsa-miR-1287	BLM	HR
	FRA2F	Common	1700000	2q21.3	chr2	135100001	136800000	134342430	136042430	2	7	1	0	6	1.17647	4.11765					RFS	FRA10A	hsa-miR-6507	BRIP1	HR
	FRA19B	Rare	20000000	19p13	chr19	1	20000000	60000	19889191	45	77	19	14	44	2.25	3.85					CFS	FRA10C	hsa-miR-1254	PRKDC	NHEJ
	FRA6B	Common	2900000	6p25.1	chr6	4200001	7100000	4199767	7099767	3	11	3	2	6	1.03448	3.7931					CFS	FRA10C	hsa-miR-1296	RPA1	HR
	FRA8A	Rare	4600000	8q22.3	chr8	101600001	106200000	100587773	105187772	4	17	4	7	6	0.869565	3.69565					CFS	FRA10C	hsa-miR-3924	DCLRE1C	NHEJ
	FRA12A	Rare	8500000	12q13.1	chr12	46400001	54900000	46006218	54506216	11	31	9	7	15	1.29412	3.64706					CFS	FRA10C	hsa-miR-3924	XRCC4	NHEJ
	FRA7F	Common	9400000	7q22	chr7	98000001	107400000	98370689	107759555	12	33	7	8	18	1.2766	3.51064					CFS	FRA10C	hsa-miR-548f	ATM	upstream
	FRA12D	Rare	2000000	12q24.13	chr12	112300001	114300000	111862197	113862195	5	7	1	3	3	2.5	3.5					CFS	FRA10C	hsa-miR-548f	ATR	upstream
	FRA3C	Common	5200000	3q27	chr3	182700001	187900000	182982213	188182212	5	18	4	7	7	0.961538	3.46154					CFS	FRA10C	hsa-miR-548f	APLF	NHEJ
	FRA17A	Rare	5300000	17p12	chr17	10700001	16000000	10796684	16096686	4	18	4	8	6	0.754717	3.39623					CFS	FRA10C	hsa-miR-548f	PRKDC	NHEJ
	FRA1H	Common	12500000	1q42	chr1	224100001	236600000	223912299	236436700	12	41	6	15	20	0.96	3.28					CFS	FRA10C	hsa-miR-548f	XRCC5	NHEJ
	FRA2J	Common	5899373	2q37.3	chr2	237300001	243199373	236391358	242160331	8	18	4	4	10	1.35608	3.05117					CFS	FRA10C	hsa-miR-548f	BRCA1	HR
	FRA5G	Rare	12415260	5q35	chr5	168500001	180915260	169072996	181478259	12	35	7	12	16	0.966552	2.81911					CFS	FRA10C	hsa-miR-548f	BRIP1	HR
	FRA6D	Common	5900000	6q13	chr6	70000001	75900000	69290109	75190284	3	16	6	5	5	0.508475	2.71186					CFS	FRA10C	hsa-miR-548f	NBN	HR
	FRA2H	Common	6400000	2q32.1	chr2	183000001	189400000	182135274	188535273	2	16	5	7	4	0.3125	2.5					CFS	FRA10C	hsa-miR-548f	PALB2	HR
	FRA2D	Common	2100000	2p16.2	chr2	52900001	55000000	52672863	54772863	2	5	2	0	3	0.952381	2.38095					CFS	FRA10C	hsa-miR-605	ATM	upstream
	FRA14B	Common	9800000	14q23	chr14	58100001	67900000	57633283	67433283	6	21	8	6	7	0.612245	2.14286					CFS	FRA10C	hsa-miR-605	MDC1	upstream
	FRA4A	Common	5300000	4p16.1	chr4	6000001	11300000	5998274	11298376	5	11	2	5	4	0.943396	2.07547					CFS	FRA10C	hsa-miR-605	PARP1	upstream
	FRA1A	Common	28000000	1p36	chr1	1	28000000	10000	27673489	39	56	10	13	33	1.39286	2					CFS	FRA10C	hsa-miR-605	ASF1A	NHEJ
	FRA22A	Rare	13704566	22q13	chr22	37600001	51304566	37203961	50806138	19	26	10	9	7	1.3864	1.89718					CFS	FRA10C	hsa-miR-605	LIG4	NHEJ
	FRA2I	Common	11600000	2q33	chr2	197400001	209000000	196535277	208135276	6	22	4	7	11	0.517241	1.89655					CFS	FRA10C	hsa-miR-605	NBN	HR
	FRA2A	Rare	5900000	2q11.2	chr2	96800001	102700000	96134262	102083540	2	11	3	0	8	0.338983	1.86441					CFS	FRA10C	hsa-miR-605	RPA1	HR
	FRA16E	Rare	3900000	16p12.1	chr16	24200001	28100000	24188680	28088679	2	7	1	3	3	0.512821	1.79487					CFS	FRA10D	hsa-miR-4676	LIG4	NHEJ
	FRA5C	Common	5600000	5q31.1	chr5	130600001	136200000	131264308	136864311	6	10	1	3	6	1.07143	1.78571					CFS	FRA10D	hsa-miR-4676	RPA1	HR
	FRA15A	Common	8400000	15q22	chr15	59100001	67500000	58807802	67207662	9	14	4	7	3	1.07143	1.66667					CFS	FRA10D	hsa-miR-4676	XRCC2	HR
	FRA7J	Common	17600000	7q11	chr7	59900001	77500000	not lifted over		9	29	4	6	19	0.511364	1.64773					CFS	FRA10D	hsa-miR-7152	MDC1	upstream
	FRA7B	Common	7300000	7p22	chr7	1	7300000	10000	7260369	8	12	0	4	8	1.09589	1.64384					CFS	FRA10D	hsa-miR-7152	TP53BP1	NHEJ
	FRA10D	Common	4300000	10q22.1	chr10	70600001	74900000	68840245	73140242	2	7	1	2	4	0.465116	1.62791					CFS	FRA10D	hsa-miR-7152	BLM	HR
	FRA10A	Rare	7500000	10q23.3	chr10	89500001	97000000	87740244	95240243	6	12	5	4	3	0.8	1.6					CFS	FRA10D	hsa-miR-7152	RAD50	HR
	FRA3B	Common	5100000	3p14.2	chr3	58600001	63700000	58614274	63714324	1	8	2	3	3	0.196078	1.56863					CFS	FRA10F	hsa-miR-3941	ATM	upstream
	FRA2L	?	7200000	2p11.2	chr2	83300001	90500000	83100001	91800000	6	11	3	2	6	0.833333	1.52778					CFS	FRA10F	hsa-miR-3941	TOPBP1	upstream
	FRA11A	Rare	2000000	11q13.3	chr11	68400001	70400000	not lifted over		2	3	0	2	1	1	1.5					CFS	FRA10F	hsa-miR-3941	TP53BP1	NHEJ
	FRA5A	Common	13600000	5p13	chr5	28900001	42500000	28899894	42499898	4	20	3	4	13	0.294118	1.47059					CFS	FRA10F	hsa-miR-4296	BRCA1	HR
	FRA2B	Rare	4200000	2q13	chr2	110200001	114400000	109493760	113642423	6	6	2	2	2	1.42857	1.42857					CFS	FRA10F	hsa-miR-4296	PALB2	HR
	FRA7I	Common	11238663	7q36	chr7	147900001	159138663	148202909	159335973	5	16	2	5	9	0.444893	1.42366					CFS	FRA10F	hsa-miR-4682	PALB2	HR
	FRA1B	Common	10600000	1p32	chr1	50700001	61300000	50234329	60834328	9	15	3	4	8	0.849057	1.41509					CFS	FRA10G	hsa-miR-3156	XRCC5	NHEJ
	FRA8B	Common	5700000	8q22.1	chr8	93300001	99000000	92287773	97987772	4	8	1	4	3	0.701754	1.40351					CFS	FRA10G	hsa-miR-5100	BLM	HR
	FRA1M	Rare	5000000	1p21.3	chr1	94700001	99700000	94234445	99234444	3	7	0	3	4	0.6	1.4					RFS	FRA11A	hsa-miR-548k	APLF	NHEJ
	FRA20B	Common	2900000	20p12.2	chr20	9200001	12100000	9219354	12119352	1	4	0	1	3	0.344828	1.37931					RFS	FRA11A	hsa-miR-548k	DCLRE1C	NHEJ
	FRA7H	Common	2200000	7q32.3	chr7	130400001	132600000	130715173	132915240	2	3	2	0	1	0.909091	1.36364					RFS	FRA11A	hsa-miR-548k	MRE11A	HR
	FRA1L	Common	23600000	1p31	chr1	61300001	84900000	60834329	84434317	10	32	7	13	12	0.423729	1.35593					CFS	FRA11E	hsa-miR-1343	ATM	upstream
	FRA18A	Common	4500000	18q12.2	chr18	32700001	37200000	35120037	39620036	4	6	1	1	4	0.888889	1.33333					CFS	FRA11E	hsa-miR-1343	TP53BP1	NHEJ
	FRA11E	Common	5400000	11p13	chr11	31000001	36400000	30978454	36378450	2	7	2	1	4	0.37037	1.2963					CFS	FRA11E	hsa-miR-1343	BLM	HR
	FRA1F	Common	12400000	1q21	chr1	142600001	155000000	143200001	150600000	15	15	0	8	7	1.20968	1.20968					CFS	FRA11E	hsa-miR-1343	BRCA1	HR
	FRA7E	Common	1700000	7q21.2	chr7	91100001	92800000	91470686	93170687	1	2	0	1	1	0.588235	1.17647					CFS	FRA11E	hsa-miR-1343	RAD51	HR
	FRA20A	Rare	3400000	20p11.23	chr20	17900001	21300000	17919357	21319362	1	4	0	2	2	0.294118	1.17647					CFS	FRA11E	hsa-miR-3973	ATM	upstream
	FRAXB	Common	3500000	Xp22.31	chrX	6000001	9500000	6081960	9531960	3	4	0	2	2	0.857143	1.14286					CFS	FRA11E	hsa-miR-3973	BLM	HR
	FRA10C	Common	17700000	10q21	chr10	52900001	70600000	51140241	68840244	6	20	5	8	7	0.338983	1.12994					CFS	FRA11F	hsa-miR-6755	RAD50	HR
	FRA13B/FRA13C	Common	18000000	13q21	chr13	55300001	73300000	54725866	72725862	4	18	6	4	8	0.222222	1					CFS	FRA11H	hsa-miR-1237	APLF	NHEJ
	FRA2E	Common	6400000	2p13	chr2	68600001	75000000	68372869	74772873	2	6	1	3	2	0.3125	0.9375					CFS	FRA11H	hsa-miR-1237	PRKDC	NHEJ
	FRA1D	Common	9800000	1p22	chr1	84900001	94700000	84434318	94234444	3	9	2	2	5	0.306122	0.918367					CFS	FRA11H	hsa-miR-1237	BLM	HR
	FRA6F	Common	9100000	6q21	chr6	105500001	114600000	105052126	114278836	1	8	2	1	5	0.10989	0.879121					CFS	FRA11H	hsa-miR-1237	RAD50	HR
	FRA2G	Common	13300000	2q31	chr2	169700001	183000000	168843491	182135273	9	11	2	3	6	0.676692	0.827068					CFS	FRA11H	hsa-miR-139	NBN	HR
	FRA7A	Rare	4000000	7p11.2	chr7	54000001	58000000	53932308	57940294	2	3	0	1	2	0.5	0.75					CFS	FRA11H	hsa-miR-192	ASF1A	NHEJ
	FRA12B	Common	12300000	12q21.3	chr12	80300001	92600000	79906221	92206224	3	9	2	2	5	0.243902	0.731707					CFS	FRA11H	hsa-miR-192	BRCA2	HR
	FRA9D	Common	1400000	9q22.1	chr9	90400001	91800000	87785086	89185085	1	1	1	0	0	0.714286	0.714286					CFS	FRA11H	hsa-miR-194	ATM	upstream
	FRA10F	Common	8400000	10q26.1	chr10	119100001	127500000	117340490	125811431	4	6	2	1	3	0.47619	0.714286					CFS	FRA11H	hsa-miR-3163	ATM	upstream
	FRA13D	Common	6700000	13q32	chr13	95000001	101700000	94347747	101047648	4	4	0	1	3	0.597015	0.597015					CFS	FRA11H	hsa-miR-3163	H2AX	upstream
	FRA3D	Common	11800000	3q25	chr3	148900001	160700000	149182214	160982212	4	7	4	3	0	0.338983	0.59322					CFS	FRA11H	hsa-miR-3163	MDC1	upstream
	FRA6G	Common	5100000	6q15	chr6	88000001	93100000	87290283	92390282	2	3	1	1	1	0.392157	0.588235					CFS	FRA11H	hsa-miR-3163	ASF1A	NHEJ
	FRA1K	Common	12900000	1q31	chr1	185800001	198700000	185830869	198730871	3	6	3	1	2	0.232558	0.465116					CFS	FRA11H	hsa-miR-3163	LIG4	NHEJ
	FRA7C	Common	2200000	7p14.2	chr7	35000001	37200000	34960389	37160395	1	1	0	1	0	0.454545	0.454545					CFS	FRA11H	hsa-miR-3163	PRKDC	NHEJ
	FRA14C	Common	2300000	14q24.1	chr14	67900001	70200000	67433284	69733283	1	1	0	1	0	0.434783	0.434783					CFS	FRA11H	hsa-miR-3163	TP53BP1	NHEJ
	FRA11F	Common	2700000	11q14.2	chr11	85600001	88300000	85888958	88566832	2	1	0	0	1	0.740741	0.37037					CFS	FRA11H	hsa-miR-3163	EXO1	HR
	FRA7G	Common	2800000	7q31.2	chr7	114600001	117400000	114959946	117759946	1	1	0	1	0	0.357143	0.357143					CFS	FRA11H	hsa-miR-3163	NBN	HR
	FRA5B/FRA5D	Common	5900000	5q15	chr5	92300001	98200000	92964294	98864296	2	2	0	1	1	0.338983	0.338983					CFS	FRA11H	hsa-miR-3163	RPA1	HR
	FRA12C	Rare	6400000	12q24.2	chr12	114300001	120700000	113862196	120262197	4	2	2	0	0	0.625	0.3125					CFS	FRA11H	hsa-miR-3165	CHEK2	upstream
	FRA4D	Common	24500000	4p15	chr4	11300001	35800000	11298377	35798378	6	6	0	2	4	0.244898	0.244898					CFS	FRA11H	hsa-miR-326	APLF	NHEJ
	FRA10G	Common	10600000	10q11.2	chr10	42300001	52900000	not lifted over		3	2	0	1	1	0.283019	0.188679					CFS	FRA11H	hsa-miR-326	BRCA1	HR
	FRA1I	Common	5550621	1q44	chr1	243700001	249250621	243536699	248946422	2	1	0	0	1	0.36032	0.18016					CFS	FRA11H	hsa-miR-3664	ASF1A	NHEJ
	FRA13E	Common	5700000	13q22	chr13	73300001	79000000	72725863	78425865	1	1	0	0	1	0.175439	0.175439					CFS	FRA11H	hsa-miR-3664	TP53BP1	NHEJ
	FRA5F	Common	11400000	5q21	chr5	98200001	109600000	98864297	110264299	1	2	0	0	2	0.0877193	0.175439					CFS	FRA11H	hsa-miR-3664	XRCC6	NHEJ
	FRA7K	Common	7200000	7q31.1	chr7	107400001	114600000	107759556	114959945	1	1	0	0	1	0.138889	0.138889					CFS	FRA11H	hsa-miR-3664	BLM	HR
	FRA18B	Common	7800000	18q21.3	chr18	53800001	61600000	56132770	63932766	2	1	0	0	1	0.25641	0.128205					CFS	FRA11H	hsa-miR-3664	XRCC2	HR
	FRA3A	Common	2500000	3p24.2	chr3	23900001	26400000	23858510	26358509	2	0	0	0	0	0.8	0					CFS	FRA11H	hsa-miR-4690	BLM	HR
	FRA1E	Common	2500000	1p21.2	chr1	99700001	102200000	99234445	101734444	1	0	0	0	0	0.4	0					CFS	FRA11H	hsa-miR-4690	BRCA1	HR
	FRA4B	Common	6800000	4q12	chr4	52700001	59500000	51833835	58633835	1	0	0	0	0	0.147059	0					CFS	FRA11H	hsa-miR-4691	PRKDC	NHEJ
	FRA4F	Common	10800000	4q22	chr4	88000001	98800000	87078849	97878849	1	0	0	0	0	0.0925926	0					CFS	FRA11H	hsa-miR-4691	BRCA1	HR
	FRA13A	Common	1500000	13q13.2	chr13	34000001	35500000	33425864	34925863	0	0	0	0	0	0	0					CFS	FRA11H	hsa-miR-4691	NBN	HR
	FRA18C	Common	1900000	18q22.2	chr18	66800001	68700000	69132764	71032764	0	0	0	0	0	0	0					CFS	FRA11H	hsa-miR-4691	PALB2	HR
	FRA1C	Common	800000	1p31.2	chr1	68900001	69700000	68434318	69234317	0	0	0	0	0	0	0					CFS	FRA11H	hsa-miR-4692	TP53BP1	NHEJ
	FRA1G	Common	3100000	1q25.1	chr1	172900001	176000000	172930861	176030864	0	0	0	0	0	0	0					CFS	FRA11H	hsa-miR-4692	XRCC6	NHEJ
	FRA1J	Common	13700000	1q12	chr1	128900001	142600000	125100001	143200000	0	0	0	0	0	0	0					CFS	FRA11H	hsa-miR-4692	BLM	HR
	FRA2C	Common	2500000	2p24.2	chr2	16700001	19200000	16518733	19018742	0	0	0	0	0	0	0					CFS	FRA11H	hsa-miR-548k	APLF	NHEJ
	FRA4C	Common	2000000	4q31.1	chr4	139500001	141500000	138578847	140578846	0	0	0	0	0	0	0					CFS	FRA11H	hsa-miR-548k	DCLRE1C	NHEJ
	FRA6A	Rare	1800000	6p23	chr6	13400001	15200000	13399769	15199769	0	0	0	0	0	0	0					CFS	FRA11H	hsa-miR-548k	MRE11A	HR
	FRA6C	Common	1800000	6p22.2	chr6	25200001	27000000	25199773	27032221	0	0	0	0	0	0	0					CFS	FRA11H	hsa-miR-612	TP53BP1	NHEJ
	FRA6E	Common	3500000	6q26	chr6	161000001	164500000	160578969	164078968	0	0	0	0	0	0	0					CFS	FRA11H	hsa-miR-612	BRIP1	HR
	FRA9F	Common	15200000	9q12	chr9	50700001	65900000	not lifted over		0	0	0	0	0	0	0					CFS	FRA11H	hsa-miR-6749	TP53BP1	NHEJ
	FRAXC	Common	4300000	Xq22.1	chrX	98300001	102600000	99045003	103345072	0	0	0	0	0	0	0					CFS	FRA11H	hsa-miR-6749	BRCA1	HR
	FRA5E	Common	10500000	5p14	chr5	18400001	28900000	18399892	28899893	0	0	0	0	0	0	0					CFS	FRA11H	hsa-miR-6750	CHEK1	upstream
	FRA9G	Common	1900000	9p22.2	chr9	16600001	18500000	16600003	18500002	0	0	0	0	0	0	0					CFS	FRA11H	hsa-miR-6750	ASF1A	NHEJ
	FRA11D	Common	1100000	11p14.2	chr11	26100001	27200000	26078454	27178453	0	0	0	0	0	0	0					CFS	FRA11H	hsa-miR-6753	ATR	upstream
	FRAXD	Common	1800000	Xq27.2	chrX	140300001	142100000	141205821	143012214	0	0	0	0	0	0	0					CFS	FRA11H	hsa-miR-6753	CHEK1	upstream
																					CFS	FRA11H	hsa-miR-6753	MDC1	upstream
																					CFS	FRA11H	hsa-miR-6753	TP53BP1	NHEJ
																					CFS	FRA11H	hsa-miR-6754	ASF1A	NHEJ
																					CFS	FRA11H	hsa-miR-6754	TP53BP1	NHEJ
																					CFS	FRA11H	hsa-miR-6754	BLM	HR
																					CFS	FRA11H	hsa-miR-6754	BRCA1	HR
																					CFS	FRA11H	hsa-miR-6754	RAD50	HR
																					CFS	FRA11H	hsa-miR-6860	TP53BP1	NHEJ
																					CFS	FRA11H	hsa-miR-6879	TP53BP1	NHEJ
																					CFS	FRA11H	hsa-miR-7113	RAD50	HR
																					CFS	FRA11H	hsa-miR-7155	TP53BP1	NHEJ
																					CFS	FRA11H	hsa-miR-7155	BRCA1	HR
																					RFS	FRA12A	hsa-miR-1291	H2AX	upstream
																					RFS	FRA12A	hsa-miR-196a	ATR	upstream
																					RFS	FRA12A	hsa-miR-3198	ATR	upstream
																					RFS	FRA12A	hsa-miR-4698	ATM	upstream
																					RFS	FRA12A	hsa-miR-4698	CHEK1	upstream
																					RFS	FRA12A	hsa-miR-4698	CHEK2	upstream
																					RFS	FRA12A	hsa-miR-6505	ATM	upstream
																					RFS	FRA12A	hsa-miR-6505	ATR	upstream
																					RFS	FRA12A	hsa-miR-6757	CHEK1	upstream
																					RFS	FRA12A	hsa-miR-148b	ASF1A	NHEJ
																					RFS	FRA12A	hsa-miR-148b	TP53BP1	NHEJ
																					RFS	FRA12A	hsa-miR-4698	XRCC4	NHEJ
																					RFS	FRA12A	hsa-miR-4698	PRKDC	NHEJ
																					RFS	FRA12A	hsa-miR-6505	DCLRE1C	NHEJ
																					RFS	FRA12A	hsa-miR-6505	PRKDC	NHEJ
																					RFS	FRA12A	hsa-miR-6757	TP53BP1	NHEJ
																					RFS	FRA12A	hsa-miR-148b	RAD50	HR
																					RFS	FRA12A	hsa-miR-148b	RAD51	HR
																					RFS	FRA12A	hsa-miR-4494	PALB2	HR
																					RFS	FRA12A	hsa-miR-4698	BRCA1	HR
																					RFS	FRA12A	hsa-miR-4698	EXO1	HR
																					RFS	FRA12A	hsa-miR-4698	BRIP1	HR
																					RFS	FRA12A	hsa-miR-4698	BLM	HR
																					RFS	FRA12A	hsa-miR-4701	XRCC2	HR
																					RFS	FRA12A	hsa-miR-6505	BRCA1	HR
																					RFS	FRA12A	hsa-miR-6505	PALB2	HR
																					RFS	FRA12A	hsa-miR-6505	RBBP8	HR
																					RFS	FRA12A	hsa-miR-6505	BRIP1	HR
																					RFS	FRA12A	hsa-miR-6505	XRCC2	HR
																					RFS	FRA12A	hsa-miR-6505	BLM	HR
																					RFS	FRA12A	hsa-miR-6757	RPA1	HR
																					CFS	FRA12B	hsa-miR-4699	ATM	upstream
																					CFS	FRA12B	hsa-miR-4699	DCLRE1C	NHEJ
																					CFS	FRA12B	hsa-miR-4699	PRKDC	NHEJ
																					CFS	FRA12B	hsa-miR-4699	BLM	HR
																					CFS	FRA12B	hsa-miR-4699	BRIP1	HR
																					CFS	FRA12B	hsa-miR-4699	NBN	HR
																					CFS	FRA12B	hsa-miR-4699	XRCC2	HR
																					CFS	FRA12B	hsa-miR-617	BRCA1	HR
																					CFS	FRA12B	hsa-miR-618	CHEK1	upstream
																					RFS	FRA12C	hsa-miR-4472	CHEK2	upstream
																					RFS	FRA12C	hsa-miR-620	TOPBP1	upstream
																					RFS	FRA12D	hsa-miR-1302	ATM	upstream
																					RFS	FRA12D	hsa-miR-1302	LIG4	NHEJ
																					RFS	FRA12D	hsa-miR-6861	NHEJ1	NHEJ
																					RFS	FRA12D	hsa-miR-7106	XRCC5	NHEJ
																					RFS	FRA12D	hsa-miR-6762	BRCA1	HR
																					RFS	FRA12D	hsa-miR-6762	BLM	HR
																					RFS	FRA12D	hsa-miR-6861	PALB2	HR
																					CFS	FRA13B/FRA13C	hsa-miR-3169	TP53BP1	NHEJ
																					CFS	FRA13B/FRA13C	hsa-miR-4704	TOPBP1	upstream
																					CFS	FRA13B/FRA13C	hsa-miR-4704	BLM	HR
																					CFS	FRA13B/FRA13C	hsa-miR-4704	RAD51	HR
																					CFS	FRA13B/FRA13C	hsa-miR-5007	PALB2	HR
																					CFS	FRA13B/FRA13C	hsa-miR-548x	ATM	upstream
																					CFS	FRA13B/FRA13C	hsa-miR-548x	ATR	upstream
																					CFS	FRA13B/FRA13C	hsa-miR-548x	CHEK2	upstream
																					CFS	FRA13B/FRA13C	hsa-miR-548x	PARP1	upstream
																					CFS	FRA13B/FRA13C	hsa-miR-548x	TOPBP1	upstream
																					CFS	FRA13B/FRA13C	hsa-miR-548x	DCLRE1C	NHEJ
																					CFS	FRA13B/FRA13C	hsa-miR-548x	LIG4	NHEJ
																					CFS	FRA13B/FRA13C	hsa-miR-548x	PRKDC	NHEJ
																					CFS	FRA13B/FRA13C	hsa-miR-548x	BRCA1	HR
																					CFS	FRA13B/FRA13C	hsa-miR-548x	BRCA2	HR
																					CFS	FRA13B/FRA13C	hsa-miR-548x	BRIP1	HR
																					CFS	FRA13B/FRA13C	hsa-miR-548x	NBN	HR
																					CFS	FRA13B/FRA13C	hsa-miR-548x	PALB2	HR
																					CFS	FRA13D	hsa-miR-3170	BRCA1	HR
																					CFS	FRA13D	hsa-miR-4306	DCLRE1C	NHEJ
																					CFS	FRA13D	hsa-miR-4306	BRCA1	HR
																					CFS	FRA13D	hsa-miR-4306	NBN	HR
																					CFS	FRA13E	hsa-miR-3665	PALB2	HR
																					CFS	FRA14B	hsa-miR-4708	ATM	upstream
																					CFS	FRA14B	hsa-miR-4708	TP53BP1	NHEJ
																					CFS	FRA14B	hsa-miR-4708	RPA1	HR
																					CFS	FRA14B	hsa-miR-548h	ATM	upstream
																					CFS	FRA14B	hsa-miR-548h	ATR	upstream
																					CFS	FRA14B	hsa-miR-548h	CHEK2	upstream
																					CFS	FRA14B	hsa-miR-548h	APLF	NHEJ
																					CFS	FRA14B	hsa-miR-548h	ASF1A	NHEJ
																					CFS	FRA14B	hsa-miR-548h	DCLRE1C	NHEJ
																					CFS	FRA14B	hsa-miR-548h	PRKDC	NHEJ
																					CFS	FRA14B	hsa-miR-548h	XRCC4	NHEJ
																					CFS	FRA14B	hsa-miR-548h	BRIP1	HR
																					CFS	FRA14B	hsa-miR-548h	EXO1	HR
																					CFS	FRA14B	hsa-miR-548h	RPA1	HR
																					CFS	FRA14B	hsa-miR-5586	ATM	upstream
																					CFS	FRA14B	hsa-miR-5586	CHEK2	upstream
																					CFS	FRA14B	hsa-miR-5586	MDC1	upstream
																					CFS	FRA14B	hsa-miR-5586	RAD50	HR
																					CFS	FRA14B	hsa-miR-625	NBN	HR
										459											CFS	FRA14B	hsa-miR-625	RPA1	HR
										187	1008	208	318	482	0.722969	1.5877					CFS	FRA14B	hsa-miR-7855	TOPBP1	upstream
											409	98	119	192	1.35911	2.97259					CFS	FRA14C	hsa-miR-5694	LIG4	NHEJ
																					CFS	FRA15A	hsa-miR-190a	ASF1A	NHEJ
																					CFS	FRA15A	hsa-miR-190a	DCLRE1C	NHEJ
																					CFS	FRA15A	hsa-miR-190a	LIG4	NHEJ
																					CFS	FRA15A	hsa-miR-190a	RAD50	HR
																					CFS	FRA15A	hsa-miR-2116	CHEK1	upstream
																					CFS	FRA15A	hsa-miR-422a	TP53BP1	NHEJ
																					CFS	FRA15A	hsa-miR-422a	RAD51	HR
																					CFS	FRA15A	hsa-miR-4311	ATM	upstream
																					CFS	FRA15A	hsa-miR-4311	NHEJ1	NHEJ
																					CFS	FRA15A	hsa-miR-4311	XRCC5	NHEJ
																					CFS	FRA15A	hsa-miR-4512	H2AX	upstream
																					CFS	FRA15A	hsa-miR-8067	ATR	upstream
																					CFS	FRA15A	hsa-miR-8067	PRKDC	NHEJ
																					CFS	FRA15A	hsa-miR-8067	BRCA1	HR
																					RFS	FRA16A	hsa-miR-3180	H2AX	upstream
																					RFS	FRA16A	hsa-miR-484	TOPBP1	upstream
																					RFS	FRA16A	hsa-miR-6506	ATM	upstream
																					RFS	FRA16A	hsa-miR-6770	ATM	upstream
																					RFS	FRA16A	hsa-miR-6770	PARP1	upstream
																					RFS	FRA16A	hsa-miR-3180	TP53BP1	NHEJ
																					RFS	FRA16A	hsa-miR-6511a	XRCC6	NHEJ
																					RFS	FRA16A	hsa-miR-1972	PALB2	HR
																					RFS	FRA16A	hsa-miR-1972	BLM	HR
																					RFS	FRA16A	hsa-miR-1972	MRE11A	HR
																					RFS	FRA16A	hsa-miR-3179	BRCA1	HR
																					RFS	FRA16A	hsa-miR-3180	BRCA1	HR
																					RFS	FRA16A	hsa-miR-3180	PALB2	HR
																					RFS	FRA16A	hsa-miR-3180	RAD50	HR
																					RFS	FRA16A	hsa-miR-3180	BLM	HR
																					RFS	FRA16A	hsa-miR-3670	RBBP8	HR
																					RFS	FRA16A	hsa-miR-6506	BRCA1	HR
																					RFS	FRA16A	hsa-miR-6511a	RAD50	HR
																					RFS	FRA16A	hsa-miR-6511b	EXO1	HR
																					RFS	FRA16A	hsa-miR-6770	BRCA1	HR
																					RFS	FRA16A	hsa-miR-6770	RBBP8	HR
																					RFS	FRA16A	hsa-miR-6770	BLM	HR
																					RFS	FRA16A	hsa-miR-6770	RPA1	HR
																					CFS	FRA16D	hsa-miR-4720	ATR	upstream
																					CFS	FRA16D	hsa-miR-4720	PARP1	upstream
																					CFS	FRA16D	hsa-miR-4720	DCLRE1C	NHEJ
																					CFS	FRA16D	hsa-miR-4720	TP53BP1	NHEJ
																					CFS	FRA16D	hsa-miR-4720	BLM	HR
																					CFS	FRA16D	hsa-miR-4720	BRCA1	HR
																					CFS	FRA16D	hsa-miR-6504	ATR	upstream
																					CFS	FRA16D	hsa-miR-6504	CHEK1	upstream
																					CFS	FRA16D	hsa-miR-6504	CHEK2	upstream
																					CFS	FRA16D	hsa-miR-6504	NHEJ1	NHEJ
																					CFS	FRA16D	hsa-miR-6504	BLM	HR
																					CFS	FRA16D	hsa-miR-6504	BRCA1	HR
																					CFS	FRA16D	hsa-miR-6504	EXO1	HR
																					CFS	FRA16D	hsa-miR-6504	NBN	HR
																					RFS	FRA16E	hsa-miR-548w	ATM	upstream
																					RFS	FRA16E	hsa-miR-548w	APLF	NHEJ
																					RFS	FRA16E	hsa-miR-548w	DCLRE1C	NHEJ
																					RFS	FRA16E	hsa-miR-548w	ASF1A	NHEJ
																					RFS	FRA16E	hsa-miR-1273h	BRCA1	HR
																					RFS	FRA16E	hsa-miR-1273h	BLM	HR
																					RFS	FRA16E	hsa-miR-548w	BRIP1	HR
																					RFS	FRA17A	hsa-miR-4731	CHEK2	upstream
																					RFS	FRA17A	hsa-miR-548h	ATM	upstream
																					RFS	FRA17A	hsa-miR-548h	ATR	upstream
																					RFS	FRA17A	hsa-miR-548h	CHEK2	upstream
																					RFS	FRA17A	hsa-miR-4731	APLF	NHEJ
																					RFS	FRA17A	hsa-miR-4731	DCLRE1C	NHEJ
																					RFS	FRA17A	hsa-miR-4731	TP53BP1	NHEJ
																					RFS	FRA17A	hsa-miR-548h	APLF	NHEJ
																					RFS	FRA17A	hsa-miR-548h	DCLRE1C	NHEJ
																					RFS	FRA17A	hsa-miR-548h	XRCC4	NHEJ
																					RFS	FRA17A	hsa-miR-548h	ASF1A	NHEJ
																					RFS	FRA17A	hsa-miR-548h	PRKDC	NHEJ
																					RFS	FRA17A	hsa-miR-4731	BRCA1	HR
																					RFS	FRA17A	hsa-miR-4731	XRCC2	HR
																					RFS	FRA17A	hsa-miR-548h	EXO1	HR
																					RFS	FRA17A	hsa-miR-548h	BRIP1	HR
																					RFS	FRA17A	hsa-miR-548h	RPA1	HR
																					RFS	FRA17A	hsa-miR-744	RAD50	HR
																					CFS	FRA17B	hsa-miR-21	ASF1A	NHEJ
																					CFS	FRA17B	hsa-miR-21	BLM	HR
																					CFS	FRA17B	hsa-miR-21	NBN	HR
																					CFS	FRA18A	hsa-miR-3929	ATM	upstream
																					CFS	FRA18A	hsa-miR-3929	TP53BP1	NHEJ
																					CFS	FRA18A	hsa-miR-3929	BLM	HR
																					CFS	FRA18A	hsa-miR-3929	BRCA1	HR
																					CFS	FRA18A	hsa-miR-3975	RAD50	HR
																					CFS	FRA18A	hsa-miR-4318	RPA1	HR
																					CFS	FRA18B	hsa-miR-3591	BLM	HR
																					CFS	FRA19A	hsa-let-7e	MDC1	upstream
																					CFS	FRA19A	hsa-let-7e	DCLRE1C	NHEJ
																					CFS	FRA19A	hsa-miR-125a	TP53BP1	NHEJ
																					CFS	FRA19A	hsa-miR-125a	BRCA1	HR
																					CFS	FRA19A	hsa-miR-1283	DCLRE1C	NHEJ
																					CFS	FRA19A	hsa-miR-1283	DCLRE1C	NHEJ
																					CFS	FRA19A	hsa-miR-1323	ATM	upstream
																					CFS	FRA19A	hsa-miR-1323	CHEK2	upstream
																					CFS	FRA19A	hsa-miR-1323	PARP1	upstream
																					CFS	FRA19A	hsa-miR-1323	TOPBP1	upstream
																					CFS	FRA19A	hsa-miR-1323	PRKDC	NHEJ
																					CFS	FRA19A	hsa-miR-1323	BRIP1	HR
																					CFS	FRA19A	hsa-miR-150	TOPBP1	upstream
																					CFS	FRA19A	hsa-miR-150	PRKDC	NHEJ
																					CFS	FRA19A	hsa-miR-3190	MDC1	upstream
																					CFS	FRA19A	hsa-miR-3190	BLM	HR
																					CFS	FRA19A	hsa-miR-3190	NBN	HR
																					CFS	FRA19A	hsa-miR-3191	CHEK2	upstream
																					CFS	FRA19A	hsa-miR-3191	PALB2	HR
																					CFS	FRA19A	hsa-miR-3191	RAD50	HR
																					CFS	FRA19A	hsa-miR-320e	CHEK1	upstream
																					CFS	FRA19A	hsa-miR-320e	MDC1	upstream
																					CFS	FRA19A	hsa-miR-320e	TP53BP1	NHEJ
																					CFS	FRA19A	hsa-miR-320e	RAD50	HR
																					CFS	FRA19A	hsa-miR-330	CHEK2	upstream
																					CFS	FRA19A	hsa-miR-330	APLF	NHEJ
																					CFS	FRA19A	hsa-miR-330	PRKDC	NHEJ
																					CFS	FRA19A	hsa-miR-330	XRCC5	NHEJ
																					CFS	FRA19A	hsa-miR-371b	PARP1	upstream
																					CFS	FRA19A	hsa-miR-371b	APLF	NHEJ
																					CFS	FRA19A	hsa-miR-371b	BRIP1	HR
																					CFS	FRA19A	hsa-miR-371b	NBN	HR
																					CFS	FRA19A	hsa-miR-371b	RBBP8	HR
																					CFS	FRA19A	hsa-miR-372	ASF1A	NHEJ
																					CFS	FRA19A	hsa-miR-373	APLF	NHEJ
																					CFS	FRA19A	hsa-miR-373	ASF1A	NHEJ
																					CFS	FRA19A	hsa-miR-373	PRKDC	NHEJ
																					CFS	FRA19A	hsa-miR-373	BRIP1	HR
																					CFS	FRA19A	hsa-miR-4324	BRCA1	HR
																					CFS	FRA19A	hsa-miR-4530	ATR	upstream
																					CFS	FRA19A	hsa-miR-4530	CHEK2	upstream
																					CFS	FRA19A	hsa-miR-4530	BRCA1	HR
																					CFS	FRA19A	hsa-miR-4752	RBBP8	HR
																					CFS	FRA19A	hsa-miR-498	ATM	upstream
																					CFS	FRA19A	hsa-miR-498	PARP1	upstream
																					CFS	FRA19A	hsa-miR-498	PALB2	HR
																					CFS	FRA19A	hsa-miR-5088	XRCC6	NHEJ
																					CFS	FRA19A	hsa-miR-515	ATM	upstream
																					CFS	FRA19A	hsa-miR-515	ATM	upstream
																					CFS	FRA19A	hsa-miR-515	NHEJ1	NHEJ
																					CFS	FRA19A	hsa-miR-515	NHEJ1	NHEJ
																					CFS	FRA19A	hsa-miR-515	PRKDC	NHEJ
																					CFS	FRA19A	hsa-miR-515	PRKDC	NHEJ
																					CFS	FRA19A	hsa-miR-515	TP53BP1	NHEJ
																					CFS	FRA19A	hsa-miR-515	TP53BP1	NHEJ
																					CFS	FRA19A	hsa-miR-515	BLM	HR
																					CFS	FRA19A	hsa-miR-515	BLM	HR
																					CFS	FRA19A	hsa-miR-515	EXO1	HR
																					CFS	FRA19A	hsa-miR-515	EXO1	HR
																					CFS	FRA19A	hsa-miR-515	PALB2	HR
																					CFS	FRA19A	hsa-miR-515	PALB2	HR
																					CFS	FRA19A	hsa-miR-515	RAD50	HR
																					CFS	FRA19A	hsa-miR-515	RAD50	HR
																					CFS	FRA19A	hsa-miR-515	XRCC2	HR
																					CFS	FRA19A	hsa-miR-515	XRCC2	HR
																					CFS	FRA19A	hsa-miR-516a	TP53BP1	NHEJ
																					CFS	FRA19A	hsa-miR-516a	TP53BP1	NHEJ
																					CFS	FRA19A	hsa-miR-516a	RAD50	HR
																					CFS	FRA19A	hsa-miR-516a	RAD50	HR
																					CFS	FRA19A	hsa-miR-516b	TP53BP1	NHEJ
																					CFS	FRA19A	hsa-miR-516b	TP53BP1	NHEJ
																					CFS	FRA19A	hsa-miR-516b	BLM	HR
																					CFS	FRA19A	hsa-miR-516b	BLM	HR
																					CFS	FRA19A	hsa-miR-516b	BRCA1	HR
																					CFS	FRA19A	hsa-miR-516b	BRCA1	HR
																					CFS	FRA19A	hsa-miR-516b	RAD50	HR
																					CFS	FRA19A	hsa-miR-516b	RAD50	HR
																					CFS	FRA19A	hsa-miR-518a	TP53BP1	NHEJ
																					CFS	FRA19A	hsa-miR-518a	TP53BP1	NHEJ
																					CFS	FRA19A	hsa-miR-518a	BRCA1	HR
																					CFS	FRA19A	hsa-miR-518a	BRCA1	HR
																					CFS	FRA19A	hsa-miR-518a	RAD50	HR
																					CFS	FRA19A	hsa-miR-518a	RAD50	HR
																					CFS	FRA19A	hsa-miR-518c	CHEK2	upstream
																					CFS	FRA19A	hsa-miR-518c	PRKDC	NHEJ
																					CFS	FRA19A	hsa-miR-5196	TP53BP1	NHEJ
																					CFS	FRA19A	hsa-miR-5196	BLM	HR
																					CFS	FRA19A	hsa-miR-5196	BRCA1	HR
																					CFS	FRA19A	hsa-miR-5196	RPA1	HR
																					CFS	FRA19A	hsa-miR-519a	ATM	upstream
																					CFS	FRA19A	hsa-miR-519a	ATM	upstream
																					CFS	FRA19A	hsa-miR-519a	PARP1	upstream
																					CFS	FRA19A	hsa-miR-519a	PARP1	upstream
																					CFS	FRA19A	hsa-miR-519a	ASF1A	NHEJ
																					CFS	FRA19A	hsa-miR-519a	ASF1A	NHEJ
																					CFS	FRA19A	hsa-miR-519b	ATM	upstream
																					CFS	FRA19A	hsa-miR-519b	PARP1	upstream
																					CFS	FRA19A	hsa-miR-519b	ASF1A	NHEJ
																					CFS	FRA19A	hsa-miR-519c	ATM	upstream
																					CFS	FRA19A	hsa-miR-519c	PARP1	upstream
																					CFS	FRA19A	hsa-miR-519c	ASF1A	NHEJ
																					CFS	FRA19A	hsa-miR-519d	ASF1A	NHEJ
																					CFS	FRA19A	hsa-miR-519d	PRKDC	NHEJ
																					CFS	FRA19A	hsa-miR-519d	EXO1	HR
																					CFS	FRA19A	hsa-miR-519d	NBN	HR
																					CFS	FRA19A	hsa-miR-519d	PALB2	HR
																					CFS	FRA19A	hsa-miR-519d	RAD51	HR
																					CFS	FRA19A	hsa-miR-519e	ATM	upstream
																					CFS	FRA19A	hsa-miR-519e	NHEJ1	NHEJ
																					CFS	FRA19A	hsa-miR-519e	PRKDC	NHEJ
																					CFS	FRA19A	hsa-miR-519e	TP53BP1	NHEJ
																					CFS	FRA19A	hsa-miR-519e	BLM	HR
																					CFS	FRA19A	hsa-miR-519e	EXO1	HR
																					CFS	FRA19A	hsa-miR-519e	PALB2	HR
																					CFS	FRA19A	hsa-miR-519e	RAD50	HR
																					CFS	FRA19A	hsa-miR-519e	XRCC2	HR
																					CFS	FRA19A	hsa-miR-520a	ASF1A	NHEJ
																					CFS	FRA19A	hsa-miR-520a	BLM	HR
																					CFS	FRA19A	hsa-miR-520a	EXO1	HR
																					CFS	FRA19A	hsa-miR-520a	PALB2	HR
																					CFS	FRA19A	hsa-miR-520b	ASF1A	NHEJ
																					CFS	FRA19A	hsa-miR-520c	ASF1A	NHEJ
																					CFS	FRA19A	hsa-miR-520d	ASF1A	NHEJ
																					CFS	FRA19A	hsa-miR-520d	DCLRE1C	NHEJ
																					CFS	FRA19A	hsa-miR-520d	TP53BP1	NHEJ
																					CFS	FRA19A	hsa-miR-520d	BLM	HR
																					CFS	FRA19A	hsa-miR-520e	ASF1A	NHEJ
																					CFS	FRA19A	hsa-miR-520f	ASF1A	NHEJ
																					CFS	FRA19A	hsa-miR-520g	ATM	upstream
																					CFS	FRA19A	hsa-miR-520g	BLM	HR
																					CFS	FRA19A	hsa-miR-520h	ATM	upstream
																					CFS	FRA19A	hsa-miR-520h	BLM	HR
																					CFS	FRA19A	hsa-miR-524	DCLRE1C	NHEJ
																					CFS	FRA19A	hsa-miR-524	TP53BP1	NHEJ
																					CFS	FRA19A	hsa-miR-524	BLM	HR
																					CFS	FRA19A	hsa-miR-525	EXO1	HR
																					CFS	FRA19A	hsa-miR-525	PALB2	HR
																					CFS	FRA19A	hsa-miR-526b	CHEK2	upstream
																					CFS	FRA19A	hsa-miR-526b	ASF1A	NHEJ
																					CFS	FRA19A	hsa-miR-526b	NHEJ1	NHEJ
																					CFS	FRA19A	hsa-miR-526b	BLM	HR
																					CFS	FRA19A	hsa-miR-526b	BRCA1	HR
																					CFS	FRA19A	hsa-miR-526b	NBN	HR
																					CFS	FRA19A	hsa-miR-527	TP53BP1	NHEJ
																					CFS	FRA19A	hsa-miR-527	BRCA1	HR
																					CFS	FRA19A	hsa-miR-527	RAD50	HR
																					CFS	FRA19A	hsa-miR-6088	MRE11A	HR
																					CFS	FRA19A	hsa-miR-641	CHEK2	upstream
																					CFS	FRA19A	hsa-miR-641	LIG4	NHEJ
																					CFS	FRA19A	hsa-miR-641	PRKDC	NHEJ
																					CFS	FRA19A	hsa-miR-641	NBN	HR
																					CFS	FRA19A	hsa-miR-642a	TP53BP1	NHEJ
																					CFS	FRA19A	hsa-miR-642b	TP53BP1	NHEJ
																					CFS	FRA19A	hsa-miR-643	RAD50	HR
																					CFS	FRA19A	hsa-miR-6719	XRCC2	HR
																					CFS	FRA19A	hsa-miR-6796	RAD50	HR
																					CFS	FRA19A	hsa-miR-6797	APLF	NHEJ
																					CFS	FRA19A	hsa-miR-6797	BRCA1	HR
																					CFS	FRA19A	hsa-miR-6797	RPA1	HR
																					CFS	FRA19A	hsa-miR-6799	ATM	upstream
																					CFS	FRA19A	hsa-miR-6799	PALB2	HR
																					CFS	FRA19A	hsa-miR-6801	ATR	upstream
																					CFS	FRA19A	hsa-miR-6801	PALB2	HR
																					CFS	FRA19A	hsa-miR-6802	BRIP1	HR
																					CFS	FRA19A	hsa-miR-6804	XRCC5	NHEJ
																					CFS	FRA19A	hsa-miR-6804	NBN	HR
																					CFS	FRA19A	hsa-miR-6806	MDC1	upstream
																					CFS	FRA19A	hsa-miR-6806	BRCA1	HR
																					CFS	FRA19A	hsa-miR-6806	PALB2	HR
																					CFS	FRA19A	hsa-miR-6807	ASF1A	NHEJ
																					CFS	FRA19A	hsa-miR-6807	RAD50	HR
																					CFS	FRA19A	hsa-miR-6887	RPA1	HR
																					CFS	FRA19A	hsa-miR-769	TP53BP1	NHEJ
																					CFS	FRA19A	hsa-miR-7975	BLM	HR
																					CFS	FRA19A	hsa-miR-8061	ATR	upstream
																					CFS	FRA19A	hsa-miR-8061	BRCA1	HR
																					CFS	FRA19A	hsa-miR-8085	BLM	HR
																					CFS	FRA19A	hsa-miR-935	DCLRE1C	NHEJ
																					CFS	FRA19A	hsa-miR-935	TP53BP1	NHEJ
																					CFS	FRA19A	hsa-miR-935	PALB2	HR
																					RFS	FRA19B	hsa-miR-1227	ATR	upstream
																					RFS	FRA19B	hsa-miR-1238	ATM	upstream
																					RFS	FRA19B	hsa-miR-1302	ATM	upstream
																					RFS	FRA19B	hsa-miR-181c	ATM	upstream
																					RFS	FRA19B	hsa-miR-181d	ATM	upstream
																					RFS	FRA19B	hsa-miR-199a	CHEK1	upstream
																					RFS	FRA19B	hsa-miR-23a	TOPBP1	upstream
																					RFS	FRA19B	hsa-miR-27a	ATM	upstream
																					RFS	FRA19B	hsa-miR-3187	MDC1	upstream
																					RFS	FRA19B	hsa-miR-3189	PARP1	upstream
																					RFS	FRA19B	hsa-miR-4999	ATM	upstream
																					RFS	FRA19B	hsa-miR-5589	ATR	upstream
																					RFS	FRA19B	hsa-miR-5589	CHEK2	upstream
																					RFS	FRA19B	hsa-miR-639	ATR	upstream
																					RFS	FRA19B	hsa-miR-6515	ATM	upstream
																					RFS	FRA19B	hsa-miR-6515	CHEK2	upstream
																					RFS	FRA19B	hsa-miR-6885	ATM	upstream
																					RFS	FRA19B	hsa-miR-7	CHEK1	upstream
																					RFS	FRA19B	hsa-miR-7	PARP1	upstream
																					RFS	FRA19B	hsa-miR-1238	APLF	NHEJ
																					RFS	FRA19B	hsa-miR-1302	LIG4	NHEJ
																					RFS	FRA19B	hsa-miR-23a	ASF1A	NHEJ
																					RFS	FRA19B	hsa-miR-27a	TP53BP1	NHEJ
																					RFS	FRA19B	hsa-miR-3187	TP53BP1	NHEJ
																					RFS	FRA19B	hsa-miR-4999	LIG4	NHEJ
																					RFS	FRA19B	hsa-miR-5589	DCLRE1C	NHEJ
																					RFS	FRA19B	hsa-miR-5589	TP53BP1	NHEJ
																					RFS	FRA19B	hsa-miR-6515	APLF	NHEJ
																					RFS	FRA19B	hsa-miR-6515	PRKDC	NHEJ
																					RFS	FRA19B	hsa-miR-6515	TP53BP1	NHEJ
																					RFS	FRA19B	hsa-miR-6792	PRKDC	NHEJ
																					RFS	FRA19B	hsa-miR-6885	APLF	NHEJ
																					RFS	FRA19B	hsa-miR-7974	TP53BP1	NHEJ
																					RFS	FRA19B	hsa-miR-1227	BRCA1	HR
																					RFS	FRA19B	hsa-miR-1227	XRCC2	HR
																					RFS	FRA19B	hsa-miR-1238	BRCA1	HR
																					RFS	FRA19B	hsa-miR-1238	NBN	HR
																					RFS	FRA19B	hsa-miR-1238	PALB2	HR
																					RFS	FRA19B	hsa-miR-1238	BLM	HR
																					RFS	FRA19B	hsa-miR-1909	BRCA1	HR
																					RFS	FRA19B	hsa-miR-1909	NBN	HR
																					RFS	FRA19B	hsa-miR-23a	BLM	HR
																					RFS	FRA19B	hsa-miR-24	BRCA1	HR
																					RFS	FRA19B	hsa-miR-27a	BLM	HR
																					RFS	FRA19B	hsa-miR-3187	RBBP8	HR
																					RFS	FRA19B	hsa-miR-4322	BRCA1	HR
																					RFS	FRA19B	hsa-miR-4745	RPA1	HR
																					RFS	FRA19B	hsa-miR-4747	BLM	HR
																					RFS	FRA19B	hsa-miR-4999	BRCA1	HR
																					RFS	FRA19B	hsa-miR-4999	BRIP1	HR
																					RFS	FRA19B	hsa-miR-4999	BLM	HR
																					RFS	FRA19B	hsa-miR-5589	XRCC2	HR
																					RFS	FRA19B	hsa-miR-5695	NBN	HR
																					RFS	FRA19B	hsa-miR-5695	PALB2	HR
																					RFS	FRA19B	hsa-miR-5695	BLM	HR
																					RFS	FRA19B	hsa-miR-6515	BRCA1	HR
																					RFS	FRA19B	hsa-miR-6515	RAD50	HR
																					RFS	FRA19B	hsa-miR-6790	NBN	HR
																					RFS	FRA19B	hsa-miR-6790	PALB2	HR
																					RFS	FRA19B	hsa-miR-6791	PALB2	HR
																					RFS	FRA19B	hsa-miR-6791	BLM	HR
																					RFS	FRA19B	hsa-miR-6792	BRCA1	HR
																					RFS	FRA19B	hsa-miR-6792	NBN	HR
																					RFS	FRA19B	hsa-miR-6792	RAD51	HR
																					RFS	FRA19B	hsa-miR-6793	BLM	HR
																					RFS	FRA19B	hsa-miR-6794	BRCA1	HR
																					RFS	FRA19B	hsa-miR-6795	RPA1	HR
																					RFS	FRA19B	hsa-miR-6885	RAD50	HR
																					RFS	FRA19B	hsa-miR-6885	XRCC2	HR
																					RFS	FRA19B	hsa-miR-7	BRCA1	HR
																					RFS	FRA19B	hsa-miR-7	BRIP1	HR
																					RFS	FRA19B	hsa-miR-7	BLM	HR
																					RFS	FRA19B	hsa-miR-7850	BRCA1	HR
																					RFS	FRA19B	hsa-miR-7850	BLM	HR
																					RFS	FRA19B	hsa-miR-7974	BRCA1	HR
																					RFS	FRA19B	hsa-miR-7974	RAD50	HR
																					RFS	FRA19B	hsa-miR-7974	RBBP8	HR
																					CFS	FRA1A	hsa-miR-1256	BLM	HR
																					CFS	FRA1A	hsa-miR-1290	DCLRE1C	NHEJ
																					CFS	FRA1A	hsa-miR-1290	PRKDC	NHEJ
																					CFS	FRA1A	hsa-miR-1290	BRCA1	HR
																					CFS	FRA1A	hsa-miR-1302	ATM	upstream
																					CFS	FRA1A	hsa-miR-1302	LIG4	NHEJ
																					CFS	FRA1A	hsa-miR-1976	ATM	upstream
																					CFS	FRA1A	hsa-miR-1976	TP53BP1	NHEJ
																					CFS	FRA1A	hsa-miR-1976	BLM	HR
																					CFS	FRA1A	hsa-miR-1976	XRCC2	HR
																					CFS	FRA1A	hsa-miR-200a	ATM	upstream
																					CFS	FRA1A	hsa-miR-200b	ATM	upstream
																					CFS	FRA1A	hsa-miR-200b	ASF1A	NHEJ
																					CFS	FRA1A	hsa-miR-200b	BLM	HR
																					CFS	FRA1A	hsa-miR-200b	BRCA1	HR
																					CFS	FRA1A	hsa-miR-200b	BRCA2	HR
																					CFS	FRA1A	hsa-miR-200b	BRIP1	HR
																					CFS	FRA1A	hsa-miR-200b	PALB2	HR
																					CFS	FRA1A	hsa-miR-34a	PRKDC	NHEJ
																					CFS	FRA1A	hsa-miR-3675	RAD50	HR
																					CFS	FRA1A	hsa-miR-378f	TP53BP1	NHEJ
																					CFS	FRA1A	hsa-miR-378f	RAD51	HR
																					CFS	FRA1A	hsa-miR-3972	TP53BP1	NHEJ
																					CFS	FRA1A	hsa-miR-4253	BRCA1	HR
																					CFS	FRA1A	hsa-miR-429	ATR	upstream
																					CFS	FRA1A	hsa-miR-429	TOPBP1	upstream
																					CFS	FRA1A	hsa-miR-429	ASF1A	NHEJ
																					CFS	FRA1A	hsa-miR-429	BLM	HR
																					CFS	FRA1A	hsa-miR-429	BRCA1	HR
																					CFS	FRA1A	hsa-miR-429	BRCA2	HR
																					CFS	FRA1A	hsa-miR-429	BRIP1	HR
																					CFS	FRA1A	hsa-miR-429	PALB2	HR
																					CFS	FRA1A	hsa-miR-429	XRCC2	HR
																					CFS	FRA1A	hsa-miR-4417	BRCA1	HR
																					CFS	FRA1A	hsa-miR-4418	MRE11A	HR
																					CFS	FRA1A	hsa-miR-4418	RAD50	HR
																					CFS	FRA1A	hsa-miR-4425	BRCA2	HR
																					CFS	FRA1A	hsa-miR-4425	RAD50	HR
																					CFS	FRA1A	hsa-miR-4684	ATM	upstream
																					CFS	FRA1A	hsa-miR-4684	BRCA1	HR
																					CFS	FRA1A	hsa-miR-4689	NHEJ1	NHEJ
																					CFS	FRA1A	hsa-miR-4695	NHEJ1	NHEJ
																					CFS	FRA1A	hsa-miR-4695	BLM	HR
																					CFS	FRA1A	hsa-miR-5697	ATM	upstream
																					CFS	FRA1A	hsa-miR-5697	ATR	upstream
																					CFS	FRA1A	hsa-miR-6084	RAD50	HR
																					CFS	FRA1A	hsa-miR-6127	BLM	HR
																					CFS	FRA1A	hsa-miR-6729	TP53BP1	NHEJ
																					CFS	FRA1A	hsa-miR-6729	NBN	HR
																					CFS	FRA1A	hsa-miR-6730	BLM	HR
																					CFS	FRA1A	hsa-miR-6730	NBN	HR
																					CFS	FRA1A	hsa-miR-6731	CHEK1	upstream
																					CFS	FRA1A	hsa-miR-6731	NBN	HR
																					CFS	FRA1A	hsa-miR-6731	XRCC2	HR
																					CFS	FRA1A	hsa-miR-6808	XRCC6	NHEJ
																					CFS	FRA1A	hsa-miR-6808	BLM	HR
																					CFS	FRA1B	hsa-miR-1273f	ATM	upstream
																					CFS	FRA1B	hsa-miR-1273f	XRCC2	HR
																					CFS	FRA1B	hsa-miR-1273g	PALB2	HR
																					CFS	FRA1B	hsa-miR-1273g	XRCC2	HR
																					CFS	FRA1B	hsa-miR-4421	BLM	HR
																					CFS	FRA1B	hsa-miR-4421	RAD50	HR
																					CFS	FRA1B	hsa-miR-4422	CHEK1	upstream
																					CFS	FRA1B	hsa-miR-4422	NBN	HR
																					CFS	FRA1B	hsa-miR-4711	APLF	NHEJ
																					CFS	FRA1B	hsa-miR-4711	TP53BP1	NHEJ
																					CFS	FRA1B	hsa-miR-4781	DCLRE1C	NHEJ
																					CFS	FRA1B	hsa-miR-4781	XRCC4	NHEJ
																					CFS	FRA1B	hsa-miR-4781	BRCA1	HR
																					CFS	FRA1B	hsa-miR-4781	PALB2	HR
																					CFS	FRA1B	hsa-miR-6500	ATM	upstream
																					CFS	FRA1D	hsa-miR-4423	BRCA1	HR
																					CFS	FRA1D	hsa-miR-7856	ATM	upstream
																					CFS	FRA1D	hsa-miR-7856	PARP1	upstream
																					CFS	FRA1D	hsa-miR-7856	ASF1A	NHEJ
																					CFS	FRA1D	hsa-miR-7856	LIG4	NHEJ
																					CFS	FRA1D	hsa-miR-7856	BRCA2	HR
																					CFS	FRA1D	hsa-miR-7856	PALB2	HR
																					CFS	FRA1D	hsa-miR-7856	RAD50	HR
																					CFS	FRA1D	hsa-miR-7856	XRCC2	HR
																					CFS	FRA1F	hsa-miR-190b	RAD50	HR
																					CFS	FRA1F	hsa-miR-3118	NHEJ1	NHEJ
																					CFS	FRA1F	hsa-miR-3118	NHEJ1	NHEJ
																					CFS	FRA1F	hsa-miR-3118	NHEJ1	NHEJ
																					CFS	FRA1F	hsa-miR-5698	RPA1	HR
																					CFS	FRA1F	hsa-miR-6077	BLM	HR
																					CFS	FRA1F	hsa-miR-6077	BLM	HR
																					CFS	FRA1F	hsa-miR-6736	PRKDC	NHEJ
																					CFS	FRA1F	hsa-miR-6736	TP53BP1	NHEJ
																					CFS	FRA1F	hsa-miR-6736	XRCC6	NHEJ
																					CFS	FRA1F	hsa-miR-6736	BLM	HR
																					CFS	FRA1F	hsa-miR-6736	BRCA1	HR
																					CFS	FRA1F	hsa-miR-6737	BRCA1	HR
																					CFS	FRA1F	hsa-miR-6737	XRCC2	HR
																					CFS	FRA1F	hsa-miR-8083	TP53BP1	NHEJ
																					CFS	FRA1H	hsa-miR-1182	BLM	HR
																					CFS	FRA1H	hsa-miR-1537	BLM	HR
																					CFS	FRA1H	hsa-miR-1537	BRCA1	HR
																					CFS	FRA1H	hsa-miR-1537	RAD50	HR
																					CFS	FRA1H	hsa-miR-320b	CHEK1	upstream
																					CFS	FRA1H	hsa-miR-320b	APLF	NHEJ
																					CFS	FRA1H	hsa-miR-320b	ASF1A	NHEJ
																					CFS	FRA1H	hsa-miR-320b	PRKDC	NHEJ
																					CFS	FRA1H	hsa-miR-320b	XRCC4	NHEJ
																					CFS	FRA1H	hsa-miR-320b	EXO1	HR
																					CFS	FRA1H	hsa-miR-3620	BRIP1	HR
																					CFS	FRA1H	hsa-miR-4427	ATM	upstream
																					CFS	FRA1H	hsa-miR-4666a	APLF	NHEJ
																					CFS	FRA1H	hsa-miR-4666a	XRCC4	NHEJ
																					CFS	FRA1H	hsa-miR-4666a	BRCA1	HR
																					CFS	FRA1H	hsa-miR-4666a	EXO1	HR
																					CFS	FRA1H	hsa-miR-4671	LIG4	NHEJ
																					CFS	FRA1H	hsa-miR-4742	ATR	upstream
																					CFS	FRA1H	hsa-miR-4742	DCLRE1C	NHEJ
																					CFS	FRA1H	hsa-miR-4742	LIG4	NHEJ
																					CFS	FRA1H	hsa-miR-4742	TP53BP1	NHEJ
																					CFS	FRA1H	hsa-miR-4742	XRCC5	NHEJ
																					CFS	FRA1H	hsa-miR-4742	XRCC6	NHEJ
																					CFS	FRA1H	hsa-miR-4742	BLM	HR
																					CFS	FRA1H	hsa-miR-4742	BRCA2	HR
																					CFS	FRA1H	hsa-miR-4742	EXO1	HR
																					CFS	FRA1H	hsa-miR-4742	PALB2	HR
																					CFS	FRA1H	hsa-miR-4753	ATM	upstream
																					CFS	FRA1H	hsa-miR-4753	CHEK1	upstream
																					CFS	FRA1H	hsa-miR-4753	CHEK2	upstream
																					CFS	FRA1H	hsa-miR-4753	LIG4	NHEJ
																					CFS	FRA1H	hsa-miR-4753	PRKDC	NHEJ
																					CFS	FRA1H	hsa-miR-4753	TP53BP1	NHEJ
																					CFS	FRA1H	hsa-miR-4753	BLM	HR
																					CFS	FRA1H	hsa-miR-4753	BRCA1	HR
																					CFS	FRA1H	hsa-miR-4753	BRCA2	HR
																					CFS	FRA1H	hsa-miR-4753	BRIP1	HR
																					CFS	FRA1H	hsa-miR-4753	EXO1	HR
																					CFS	FRA1H	hsa-miR-4753	RAD50	HR
																					CFS	FRA1H	hsa-miR-5008	XRCC2	HR
																					CFS	FRA1H	hsa-miR-6742	XRCC2	HR
																					CFS	FRA1I	hsa-miR-3124	BLM	HR
																					CFS	FRA1K	hsa-miR-1278	DCLRE1C	NHEJ
																					CFS	FRA1K	hsa-miR-4426	BRCA1	HR
																					CFS	FRA1K	hsa-miR-4735	ATM	upstream
																					CFS	FRA1K	hsa-miR-4735	MDC1	upstream
																					CFS	FRA1K	hsa-miR-4735	TOPBP1	upstream
																					CFS	FRA1K	hsa-miR-4735	PALB2	HR
																					CFS	FRA1L	hsa-miR-101	MRE11A	HR
																					CFS	FRA1L	hsa-miR-101	NBN	HR
																					CFS	FRA1L	hsa-miR-186	ATR	upstream
																					CFS	FRA1L	hsa-miR-186	CHEK2	upstream
																					CFS	FRA1L	hsa-miR-186	ASF1A	NHEJ
																					CFS	FRA1L	hsa-miR-186	DCLRE1C	NHEJ
																					CFS	FRA1L	hsa-miR-186	BRIP1	HR
																					CFS	FRA1L	hsa-miR-186	NBN	HR
																					CFS	FRA1L	hsa-miR-186	RPA1	HR
																					CFS	FRA1L	hsa-miR-3116	DCLRE1C	NHEJ
																					CFS	FRA1L	hsa-miR-3116	DCLRE1C	NHEJ
																					CFS	FRA1L	hsa-miR-3116	TP53BP1	NHEJ
																					CFS	FRA1L	hsa-miR-3116	TP53BP1	NHEJ
																					CFS	FRA1L	hsa-miR-3117	CHEK1	upstream
																					CFS	FRA1L	hsa-miR-3117	TP53BP1	NHEJ
																					CFS	FRA1L	hsa-miR-3671	ATM	upstream
																					CFS	FRA1L	hsa-miR-3671	CHEK1	upstream
																					CFS	FRA1L	hsa-miR-3671	ASF1A	NHEJ
																					CFS	FRA1L	hsa-miR-3671	LIG4	NHEJ
																					CFS	FRA1L	hsa-miR-3671	PRKDC	NHEJ
																					CFS	FRA1L	hsa-miR-4794	CHEK2	upstream
																					CFS	FRA1L	hsa-miR-4794	NHEJ1	NHEJ
																					CFS	FRA1L	hsa-miR-4794	BRCA1	HR
																					CFS	FRA1L	hsa-miR-4794	NBN	HR
																					CFS	FRA1L	hsa-miR-7156	ATM	upstream
																					CFS	FRA1L	hsa-miR-7156	ASF1A	NHEJ
																					CFS	FRA1L	hsa-miR-7156	TP53BP1	NHEJ
																					CFS	FRA1L	hsa-miR-7156	BRCA1	HR
																					CFS	FRA1L	hsa-miR-7156	BRCA2	HR
																					CFS	FRA1L	hsa-miR-7156	PALB2	HR
																					CFS	FRA1L	hsa-miR-7156	RAD50	HR
																					CFS	FRA1L	hsa-miR-7156	RBBP8	HR
																					RFS	FRA1M	hsa-miR-2682	XRCC6	NHEJ
																					RFS	FRA1M	hsa-miR-2682	TP53BP1	NHEJ
																					RFS	FRA1M	hsa-miR-378g	TP53BP1	NHEJ
																					RFS	FRA1M	hsa-miR-137	PALB2	HR
																					RFS	FRA1M	hsa-miR-137	RAD50	HR
																					RFS	FRA1M	hsa-miR-2682	BLM	HR
																					RFS	FRA1M	hsa-miR-378g	RAD50	HR
																					RFS	FRA20A	hsa-miR-3192	APLF	NHEJ
																					RFS	FRA20A	hsa-miR-3192	TP53BP1	NHEJ
																					RFS	FRA20A	hsa-miR-3192	BRCA1	HR
																					RFS	FRA20A	hsa-miR-3192	BLM	HR
																					CFS	FRA20B	hsa-miR-6870	APLF	NHEJ
																					CFS	FRA20B	hsa-miR-6870	NBN	HR
																					CFS	FRA20B	hsa-miR-6870	RAD50	HR
																					CFS	FRA20B	hsa-miR-6870	RPA1	HR
																					RFS	FRA22A	hsa-let-7a	CHEK1	upstream
																					RFS	FRA22A	hsa-let-7b	CHEK1	upstream
																					RFS	FRA22A	hsa-miR-33a	CHEK1	upstream
																					RFS	FRA22A	hsa-miR-33a	TOPBP1	upstream
																					RFS	FRA22A	hsa-miR-378i	ATR	upstream
																					RFS	FRA22A	hsa-miR-4534	ATM	upstream
																					RFS	FRA22A	hsa-miR-4762	CHEK1	upstream
																					RFS	FRA22A	hsa-miR-4762	TOPBP1	upstream
																					RFS	FRA22A	hsa-miR-4766	ATM	upstream
																					RFS	FRA22A	hsa-miR-659	CHEK1	upstream
																					RFS	FRA22A	hsa-let-7a	APLF	NHEJ
																					RFS	FRA22A	hsa-let-7a	DCLRE1C	NHEJ
																					RFS	FRA22A	hsa-let-7b	APLF	NHEJ
																					RFS	FRA22A	hsa-let-7b	DCLRE1C	NHEJ
																					RFS	FRA22A	hsa-miR-1249	APLF	NHEJ
																					RFS	FRA22A	hsa-miR-3619	TP53BP1	NHEJ
																					RFS	FRA22A	hsa-miR-3667	DCLRE1C	NHEJ
																					RFS	FRA22A	hsa-miR-3667	TP53BP1	NHEJ
																					RFS	FRA22A	hsa-miR-378i	TP53BP1	NHEJ
																					RFS	FRA22A	hsa-let-7a	EXO1	HR
																					RFS	FRA22A	hsa-miR-1249	RPA1	HR
																					RFS	FRA22A	hsa-miR-3619	BRCA1	HR
																					RFS	FRA22A	hsa-miR-4534	NBN	HR
																					RFS	FRA22A	hsa-miR-4762	BLM	HR
																					RFS	FRA22A	hsa-miR-4763	PALB2	HR
																					RFS	FRA22A	hsa-miR-4766	NBN	HR
																					CFS	FRA22B	hsa-miR-3200	ATR	upstream
																					CFS	FRA22B	hsa-miR-3200	TOPBP1	upstream
																					CFS	FRA22B	hsa-miR-3200	RAD50	HR
																					CFS	FRA22B	hsa-miR-3653	TP53BP1	NHEJ
																					CFS	FRA22B	hsa-miR-3928	MDC1	upstream
																					CFS	FRA22B	hsa-miR-3928	XRCC5	NHEJ
																					CFS	FRA22B	hsa-miR-3928	BRCA1	HR
																					CFS	FRA22B	hsa-miR-3928	PALB2	HR
																					CFS	FRA22B	hsa-miR-3928	RPA1	HR
																					CFS	FRA22B	hsa-miR-6818	RAD50	HR
																					CFS	FRA22B	hsa-miR-7109	NBN	HR
																					CFS	FRA22B	hsa-miR-7109	RPA1	HR
																					RFS	FRA2A	hsa-miR-3127	ATM	upstream
																					RFS	FRA2A	hsa-miR-3127	CHEK2	upstream
																					RFS	FRA2A	hsa-miR-5696	ATM	upstream
																					RFS	FRA2A	hsa-miR-3127	RAD50	HR
																					RFS	FRA2A	hsa-miR-3127	RPA1	HR
																					RFS	FRA2A	hsa-miR-5696	BRCA1	HR
																					RFS	FRA2A	hsa-miR-5696	BRCA2	HR
																					RFS	FRA2A	hsa-miR-5696	RAD50	HR
																					RFS	FRA2A	hsa-miR-5696	RBBP8	HR
																					RFS	FRA2A	hsa-miR-5696	BRIP1	HR
																					RFS	FRA2A	hsa-miR-5696	BLM	HR
																					RFS	FRA2B	hsa-miR-1302	ATM	upstream
																					RFS	FRA2B	hsa-miR-4435	MDC1	upstream
																					RFS	FRA2B	hsa-miR-1302	LIG4	NHEJ
																					RFS	FRA2B	hsa-miR-4267	TP53BP1	NHEJ
																					RFS	FRA2B	hsa-miR-4267	BRCA1	HR
																					RFS	FRA2B	hsa-miR-4771	BLM	HR
																					CFS	FRA2D	hsa-miR-3682	ATM	upstream
																					CFS	FRA2D	hsa-miR-3682	CHEK2	upstream
																					CFS	FRA2D	hsa-miR-3682	BRCA1	HR
																					CFS	FRA2D	hsa-miR-3682	NBN	HR
																					CFS	FRA2D	hsa-miR-3682	RPA1	HR
																					CFS	FRA2E	hsa-miR-1285	TP53BP1	NHEJ
																					CFS	FRA2E	hsa-miR-1285	RAD50	HR
																					CFS	FRA2E	hsa-miR-3126	ATR	upstream
																					CFS	FRA2E	hsa-miR-3126	ASF1A	NHEJ
																					CFS	FRA2E	hsa-miR-3126	TP53BP1	NHEJ
																					CFS	FRA2E	hsa-miR-3126	BRCA1	HR
																					CFS	FRA2F	hsa-miR-128	BLM	HR
																					CFS	FRA2F	hsa-miR-5590	ATM	upstream
																					CFS	FRA2F	hsa-miR-5590	EXO1	HR
																					CFS	FRA2F	hsa-miR-5590	MRE11A	HR
																					CFS	FRA2F	hsa-miR-5590	NBN	HR
																					CFS	FRA2F	hsa-miR-5590	PALB2	HR
																					CFS	FRA2F	hsa-miR-5590	RPA1	HR
																					CFS	FRA2G	hsa-miR-10b	BLM	HR
																					CFS	FRA2G	hsa-miR-1246	APLF	NHEJ
																					CFS	FRA2G	hsa-miR-3128	PARP1	upstream
																					CFS	FRA2G	hsa-miR-3128	ASF1A	NHEJ
																					CFS	FRA2G	hsa-miR-3128	TP53BP1	NHEJ
																					CFS	FRA2G	hsa-miR-3128	BLM	HR
																					CFS	FRA2G	hsa-miR-3128	BRCA1	HR
																					CFS	FRA2G	hsa-miR-6512	ATM	upstream
																					CFS	FRA2G	hsa-miR-6512	BRCA1	HR
																					CFS	FRA2G	hsa-miR-6512	PALB2	HR
																					CFS	FRA2G	hsa-miR-6512	RAD51	HR
																					CFS	FRA2H	hsa-miR-548ae	ATM	upstream
																					CFS	FRA2H	hsa-miR-548ae	ATR	upstream
																					CFS	FRA2H	hsa-miR-548ae	CHEK2	upstream
																					CFS	FRA2H	hsa-miR-548ae	PARP1	upstream
																					CFS	FRA2H	hsa-miR-548ae	APLF	NHEJ
																					CFS	FRA2H	hsa-miR-548ae	ASF1A	NHEJ
																					CFS	FRA2H	hsa-miR-548ae	DCLRE1C	NHEJ
																					CFS	FRA2H	hsa-miR-548ae	LIG4	NHEJ
																					CFS	FRA2H	hsa-miR-548ae	PRKDC	NHEJ
																					CFS	FRA2H	hsa-miR-548ae	XRCC4	NHEJ
																					CFS	FRA2H	hsa-miR-548ae	BRIP1	HR
																					CFS	FRA2H	hsa-miR-548ae	NBN	HR
																					CFS	FRA2H	hsa-miR-561	ATM	upstream
																					CFS	FRA2H	hsa-miR-561	TP53BP1	NHEJ
																					CFS	FRA2H	hsa-miR-561	BLM	HR
																					CFS	FRA2H	hsa-miR-561	XRCC2	HR
																					CFS	FRA2I	hsa-miR-1302	ATM	upstream
																					CFS	FRA2I	hsa-miR-1302	LIG4	NHEJ
																					CFS	FRA2I	hsa-miR-2355	TP53BP1	NHEJ
																					CFS	FRA2I	hsa-miR-2355	XRCC4	NHEJ
																					CFS	FRA2I	hsa-miR-2355	BLM	HR
																					CFS	FRA2I	hsa-miR-2355	BRCA1	HR
																					CFS	FRA2I	hsa-miR-2355	RAD50	HR
																					CFS	FRA2I	hsa-miR-3130	TP53BP1	NHEJ
																					CFS	FRA2I	hsa-miR-3130	TP53BP1	NHEJ
																					CFS	FRA2I	hsa-miR-3130	BRCA1	HR
																					CFS	FRA2I	hsa-miR-3130	BRCA1	HR
																					CFS	FRA2I	hsa-miR-3130	XRCC2	HR
																					CFS	FRA2I	hsa-miR-3130	XRCC2	HR
																					CFS	FRA2I	hsa-miR-4775	ATM	upstream
																					CFS	FRA2I	hsa-miR-4775	ATR	upstream
																					CFS	FRA2I	hsa-miR-4775	CHEK1	upstream
																					CFS	FRA2I	hsa-miR-4775	ASF1A	NHEJ
																					CFS	FRA2I	hsa-miR-4775	BRIP1	HR
																					CFS	FRA2I	hsa-miR-4775	RAD50	HR
																					CFS	FRA2I	hsa-miR-4775	RPA1	HR
																					CFS	FRA2I	hsa-miR-4775	XRCC2	HR
																					CFS	FRA2I	hsa-miR-7845	APLF	NHEJ
																					CFS	FRA2J	hsa-miR-149	MDC1	upstream
																					CFS	FRA2J	hsa-miR-149	NHEJ1	NHEJ
																					CFS	FRA2J	hsa-miR-149	BRCA1	HR
																					CFS	FRA2J	hsa-miR-149	NBN	HR
																					CFS	FRA2J	hsa-miR-2467	BRCA1	HR
																					CFS	FRA2J	hsa-miR-3133	ATM	upstream
																					CFS	FRA2J	hsa-miR-3133	ATR	upstream
																					CFS	FRA2J	hsa-miR-3133	XRCC4	NHEJ
																					CFS	FRA2J	hsa-miR-3133	NBN	HR
																					CFS	FRA2J	hsa-miR-4269	TP53BP1	NHEJ
																					CFS	FRA2J	hsa-miR-4269	PALB2	HR
																					CFS	FRA2J	hsa-miR-4441	ASF1A	NHEJ
																					CFS	FRA2J	hsa-miR-4786	CHEK2	upstream
																					CFS	FRA2J	hsa-miR-4786	BRCA1	HR
																					CFS	FRA2J	hsa-miR-4786	RPA1	HR
																					CFS	FRA2J	hsa-miR-6811	BLM	HR
																					CFS	FRA2J	hsa-miR-6811	EXO1	HR
																					CFS	FRA2J	hsa-miR-6811	XRCC2	HR
																					RFS	FRA2L	hsa-miR-4435	MDC1	upstream
																					RFS	FRA2L	hsa-miR-4436a	CHEK1	upstream
																					RFS	FRA2L	hsa-miR-6071	ATM	upstream
																					RFS	FRA2L	hsa-miR-4780	XRCC5	NHEJ
																					RFS	FRA2L	hsa-miR-6071	TP53BP1	NHEJ
																					RFS	FRA2L	hsa-miR-4771	BLM	HR
																					RFS	FRA2L	hsa-miR-4780	RAD50	HR
																					RFS	FRA2L	hsa-miR-6071	BRCA1	HR
																					RFS	FRA2L	hsa-miR-6071	NBN	HR
																					RFS	FRA2L	hsa-miR-6071	PALB2	HR
																					RFS	FRA2L	hsa-miR-6071	RAD50	HR
																					CFS	FRA3B	hsa-miR-548bb	ATM	upstream
																					CFS	FRA3B	hsa-miR-548bb	ATR	upstream
																					CFS	FRA3B	hsa-miR-548bb	APLF	NHEJ
																					CFS	FRA3B	hsa-miR-548bb	ASF1A	NHEJ
																					CFS	FRA3B	hsa-miR-548bb	DCLRE1C	NHEJ
																					CFS	FRA3B	hsa-miR-548bb	BRIP1	HR
																					CFS	FRA3B	hsa-miR-548bb	EXO1	HR
																					CFS	FRA3B	hsa-miR-548bb	RPA1	HR
																					CFS	FRA3C	hsa-miR-1224	BRCA1	HR
																					CFS	FRA3C	hsa-miR-1248	TP53BP1	NHEJ
																					CFS	FRA3C	hsa-miR-1248	BLM	HR
																					CFS	FRA3C	hsa-miR-4448	BRCA1	HR
																					CFS	FRA3C	hsa-miR-548aq	ATM	upstream
																					CFS	FRA3C	hsa-miR-548aq	ATR	upstream
																					CFS	FRA3C	hsa-miR-548aq	CHEK2	upstream
																					CFS	FRA3C	hsa-miR-548aq	PARP1	upstream
																					CFS	FRA3C	hsa-miR-548aq	APLF	NHEJ
																					CFS	FRA3C	hsa-miR-548aq	DCLRE1C	NHEJ
																					CFS	FRA3C	hsa-miR-548aq	LIG4	NHEJ
																					CFS	FRA3C	hsa-miR-548aq	PRKDC	NHEJ
																					CFS	FRA3C	hsa-miR-548aq	XRCC4	NHEJ
																					CFS	FRA3C	hsa-miR-548aq	BRIP1	HR
																					CFS	FRA3C	hsa-miR-548aq	NBN	HR
																					CFS	FRA3C	hsa-miR-5588	DCLRE1C	NHEJ
																					CFS	FRA3C	hsa-miR-5588	BLM	HR
																					CFS	FRA3C	hsa-miR-5588	BRCA1	HR
																					CFS	FRA3D	hsa-miR-15b	CHEK1	upstream
																					CFS	FRA3D	hsa-miR-15b	XRCC5	NHEJ
																					CFS	FRA3D	hsa-miR-16	CHEK1	upstream
																					CFS	FRA3D	hsa-miR-16	XRCC5	NHEJ
																					CFS	FRA3D	hsa-miR-3919	ATM	upstream
																					CFS	FRA3D	hsa-miR-3919	XRCC5	NHEJ
																					CFS	FRA3D	hsa-miR-5186	ATM	upstream
																					CFS	FRA4A	hsa-miR-4274	CHEK2	upstream
																					CFS	FRA4A	hsa-miR-4274	APLF	NHEJ
																					CFS	FRA4A	hsa-miR-4798	BLM	HR
																					CFS	FRA4A	hsa-miR-548i	ATM	upstream
																					CFS	FRA4A	hsa-miR-548i	APLF	NHEJ
																					CFS	FRA4A	hsa-miR-548i	ASF1A	NHEJ
																					CFS	FRA4A	hsa-miR-548i	DCLRE1C	NHEJ
																					CFS	FRA4A	hsa-miR-548i	BRIP1	HR
																					CFS	FRA4A	hsa-miR-95	APLF	NHEJ
																					CFS	FRA4A	hsa-miR-95	NBN	HR
																					CFS	FRA4A	hsa-miR-95	RPA1	HR
																					CFS	FRA4D	hsa-miR-218	BLM	HR
																					CFS	FRA4D	hsa-miR-4275	RAD50	HR
																					CFS	FRA4D	hsa-miR-5091	PRKDC	NHEJ
																					CFS	FRA4D	hsa-miR-573	XRCC5	NHEJ
																					CFS	FRA4D	hsa-miR-573	BLM	HR
																					CFS	FRA4D	hsa-miR-573	RPA1	HR
																					CFS	FRA5A	hsa-miR-4279	TP53BP1	NHEJ
																					CFS	FRA5A	hsa-miR-4279	BLM	HR
																					CFS	FRA5A	hsa-miR-4279	BRCA1	HR
																					CFS	FRA5A	hsa-miR-4279	PALB2	HR
																					CFS	FRA5A	hsa-miR-579	ATM	upstream
																					CFS	FRA5A	hsa-miR-579	ATR	upstream
																					CFS	FRA5A	hsa-miR-579	ASF1A	NHEJ
																					CFS	FRA5A	hsa-miR-579	DCLRE1C	NHEJ
																					CFS	FRA5A	hsa-miR-579	PRKDC	NHEJ
																					CFS	FRA5A	hsa-miR-579	BLM	HR
																					CFS	FRA5A	hsa-miR-579	BRCA1	HR
																					CFS	FRA5A	hsa-miR-579	BRCA2	HR
																					CFS	FRA5A	hsa-miR-579	BRIP1	HR
																					CFS	FRA5A	hsa-miR-579	NBN	HR
																					CFS	FRA5A	hsa-miR-579	PALB2	HR
																					CFS	FRA5A	hsa-miR-579	RAD50	HR
																					CFS	FRA5A	hsa-miR-579	RBBP8	HR
																					CFS	FRA5A	hsa-miR-580	CHEK1	upstream
																					CFS	FRA5A	hsa-miR-580	BLM	HR
																					CFS	FRA5A	hsa-miR-580	BRIP1	HR
																					CFS	FRA5B/FRA5D	hsa-miR-583	TP53BP1	NHEJ
																					CFS	FRA5B/FRA5D	hsa-miR-583	RPA1	HR
																					CFS	FRA5C	hsa-miR-1289	ATR	upstream
																					CFS	FRA5C	hsa-miR-3936	BRCA1	HR
																					CFS	FRA5C	hsa-miR-5692c	ASF1A	NHEJ
																					CFS	FRA5C	hsa-miR-5692c	XRCC4	NHEJ
																					CFS	FRA5C	hsa-miR-5692c	BRIP1	HR
																					CFS	FRA5C	hsa-miR-6830	TP53BP1	NHEJ
																					CFS	FRA5C	hsa-miR-6830	BLM	HR
																					CFS	FRA5C	hsa-miR-6830	BRCA1	HR
																					CFS	FRA5C	hsa-miR-6830	PALB2	HR
																					CFS	FRA5C	hsa-miR-6830	RAD50	HR
																					CFS	FRA5F	hsa-miR-548p	BRIP1	HR
																					CFS	FRA5F	hsa-miR-548p	EXO1	HR
																					RFS	FRA5G	hsa-miR-340	ATM	upstream
																					RFS	FRA5G	hsa-miR-3912	ATM	upstream
																					RFS	FRA5G	hsa-miR-5003	ATM	upstream
																					RFS	FRA5G	hsa-miR-5003	ATR	upstream
																					RFS	FRA5G	hsa-miR-5003	CHEK1	upstream
																					RFS	FRA5G	hsa-miR-5003	TOPBP1	upstream
																					RFS	FRA5G	hsa-miR-8089	PARP1	upstream
																					RFS	FRA5G	hsa-miR-340	XRCC5	NHEJ
																					RFS	FRA5G	hsa-miR-340	LIG4	NHEJ
																					RFS	FRA5G	hsa-miR-340	ASF1A	NHEJ
																					RFS	FRA5G	hsa-miR-378e	TP53BP1	NHEJ
																					RFS	FRA5G	hsa-miR-4638	TP53BP1	NHEJ
																					RFS	FRA5G	hsa-miR-5003	APLF	NHEJ
																					RFS	FRA5G	hsa-miR-5003	DCLRE1C	NHEJ
																					RFS	FRA5G	hsa-miR-5003	LIG4	NHEJ
																					RFS	FRA5G	hsa-miR-5003	ASF1A	NHEJ
																					RFS	FRA5G	hsa-miR-5003	PRKDC	NHEJ
																					RFS	FRA5G	hsa-miR-5003	TP53BP1	NHEJ
																					RFS	FRA5G	hsa-miR-8089	TP53BP1	NHEJ
																					RFS	FRA5G	hsa-miR-1271	BRCA1	HR
																					RFS	FRA5G	hsa-miR-1271	NBN	HR
																					RFS	FRA5G	hsa-miR-1271	PALB2	HR
																					RFS	FRA5G	hsa-miR-340	BRCA1	HR
																					RFS	FRA5G	hsa-miR-340	EXO1	HR
																					RFS	FRA5G	hsa-miR-340	NBN	HR
																					RFS	FRA5G	hsa-miR-340	RPA1	HR
																					RFS	FRA5G	hsa-miR-378e	RAD51	HR
																					RFS	FRA5G	hsa-miR-5003	BRCA1	HR
																					RFS	FRA5G	hsa-miR-5003	NBN	HR
																					RFS	FRA5G	hsa-miR-5003	RAD50	HR
																					RFS	FRA5G	hsa-miR-5003	RAD51	HR
																					RFS	FRA5G	hsa-miR-5003	RBBP8	HR
																					RFS	FRA5G	hsa-miR-5003	BLM	HR
																					RFS	FRA5G	hsa-miR-5003	RPA1	HR
																					RFS	FRA5G	hsa-miR-585	RAD50	HR
																					CFS	FRA6B	hsa-miR-3691	RBBP8	HR
																					CFS	FRA6B	hsa-miR-5683	ATR	upstream
																					CFS	FRA6B	hsa-miR-5683	BLM	HR
																					CFS	FRA6B	hsa-miR-5683	BRIP1	HR
																					CFS	FRA6B	hsa-miR-7853	ATR	upstream
																					CFS	FRA6B	hsa-miR-7853	PARP1	upstream
																					CFS	FRA6B	hsa-miR-7853	ASF1A	NHEJ
																					CFS	FRA6B	hsa-miR-7853	PRKDC	NHEJ
																					CFS	FRA6B	hsa-miR-7853	BLM	HR
																					CFS	FRA6B	hsa-miR-7853	BRCA1	HR
																					CFS	FRA6B	hsa-miR-7853	BRIP1	HR
																					CFS	FRA6D	hsa-miR-30a	ATM	upstream
																					CFS	FRA6D	hsa-miR-30a	TOPBP1	upstream
																					CFS	FRA6D	hsa-miR-30a	BLM	HR
																					CFS	FRA6D	hsa-miR-30c	TOPBP1	upstream
																					CFS	FRA6D	hsa-miR-30c	BLM	HR
																					CFS	FRA6D	hsa-miR-4282	ATM	upstream
																					CFS	FRA6D	hsa-miR-4282	CHEK1	upstream
																					CFS	FRA6D	hsa-miR-4282	TOPBP1	upstream
																					CFS	FRA6D	hsa-miR-4282	ASF1A	NHEJ
																					CFS	FRA6D	hsa-miR-4282	DCLRE1C	NHEJ
																					CFS	FRA6D	hsa-miR-4282	LIG4	NHEJ
																					CFS	FRA6D	hsa-miR-4282	PRKDC	NHEJ
																					CFS	FRA6D	hsa-miR-4282	XRCC4	NHEJ
																					CFS	FRA6D	hsa-miR-4282	BLM	HR
																					CFS	FRA6D	hsa-miR-4282	BRCA2	HR
																					CFS	FRA6D	hsa-miR-4282	BRIP1	HR
																					CFS	FRA6F	hsa-miR-587	ATM	upstream
																					CFS	FRA6F	hsa-miR-587	PARP1	upstream
																					CFS	FRA6F	hsa-miR-587	DCLRE1C	NHEJ
																					CFS	FRA6F	hsa-miR-587	BLM	HR
																					CFS	FRA6F	hsa-miR-587	BRCA1	HR
																					CFS	FRA6F	hsa-miR-587	PALB2	HR
																					CFS	FRA6F	hsa-miR-587	RAD50	HR
																					CFS	FRA6F	hsa-miR-587	XRCC2	HR
																					CFS	FRA6G	hsa-miR-4464	RAD51	HR
																					CFS	FRA6G	hsa-miR-4643	CHEK1	upstream
																					CFS	FRA6G	hsa-miR-4643	TP53BP1	NHEJ
																					CFS	FRA6H	hsa-miR-1236	TP53BP1	NHEJ
																					CFS	FRA6H	hsa-miR-1236	BLM	HR
																					CFS	FRA6H	hsa-miR-1236	BRCA1	HR
																					CFS	FRA6H	hsa-miR-1236	RAD50	HR
																					CFS	FRA6H	hsa-miR-219a	DCLRE1C	NHEJ
																					CFS	FRA6H	hsa-miR-3135b	ATM	upstream
																					CFS	FRA6H	hsa-miR-3135b	BLM	HR
																					CFS	FRA6H	hsa-miR-3925	ATM	upstream
																					CFS	FRA6H	hsa-miR-3925	ATR	upstream
																					CFS	FRA6H	hsa-miR-3925	XRCC5	NHEJ
																					CFS	FRA6H	hsa-miR-3925	NBN	HR
																					CFS	FRA6H	hsa-miR-3925	PALB2	HR
																					CFS	FRA6H	hsa-miR-3925	RAD50	HR
																					CFS	FRA6H	hsa-miR-3934	TOPBP1	upstream
																					CFS	FRA6H	hsa-miR-3934	BRCA1	HR
																					CFS	FRA6H	hsa-miR-3934	BRIP1	HR
																					CFS	FRA6H	hsa-miR-4640	XRCC5	NHEJ
																					CFS	FRA6H	hsa-miR-4640	RPA1	HR
																					CFS	FRA6H	hsa-miR-4642	BLM	HR
																					CFS	FRA6H	hsa-miR-4646	DCLRE1C	NHEJ
																					CFS	FRA6H	hsa-miR-4646	TP53BP1	NHEJ
																					CFS	FRA6H	hsa-miR-4646	BLM	HR
																					CFS	FRA6H	hsa-miR-4646	RAD50	HR
																					CFS	FRA6H	hsa-miR-4647	BRCA1	HR
																					CFS	FRA6H	hsa-miR-5004	TP53BP1	NHEJ
																					CFS	FRA6H	hsa-miR-5004	XRCC5	NHEJ
																					CFS	FRA6H	hsa-miR-5004	BRIP1	HR
																					CFS	FRA6H	hsa-miR-5690	ATM	upstream
																					CFS	FRA6H	hsa-miR-5690	BRCA1	HR
																					CFS	FRA6H	hsa-miR-5690	NBN	HR
																					CFS	FRA6H	hsa-miR-5690	RBBP8	HR
																					CFS	FRA6H	hsa-miR-586	BLM	HR
																					CFS	FRA6H	hsa-miR-6780b	ASF1A	NHEJ
																					CFS	FRA6H	hsa-miR-6832	ATM	upstream
																					CFS	FRA6H	hsa-miR-6832	DCLRE1C	NHEJ
																					CFS	FRA6H	hsa-miR-6833	ATM	upstream
																					CFS	FRA6H	hsa-miR-6833	CHEK2	upstream
																					CFS	FRA6H	hsa-miR-6833	APLF	NHEJ
																					CFS	FRA6H	hsa-miR-6833	PRKDC	NHEJ
																					CFS	FRA6H	hsa-miR-6833	XRCC5	NHEJ
																					CFS	FRA6H	hsa-miR-6833	BRCA1	HR
																					CFS	FRA6H	hsa-miR-6833	RAD50	HR
																					CFS	FRA6H	hsa-miR-6834	ATR	upstream
																					CFS	FRA6H	hsa-miR-6834	BLM	HR
																					CFS	FRA6H	hsa-miR-6835	PRKDC	NHEJ
																					CFS	FRA6H	hsa-miR-6835	PALB2	HR
																					CFS	FRA6H	hsa-miR-6873	PRKDC	NHEJ
																					CFS	FRA6H	hsa-miR-6873	PALB2	HR
																					CFS	FRA6H	hsa-miR-6873	RAD50	HR
																					CFS	FRA6H	hsa-miR-6891	NHEJ1	NHEJ
																					CFS	FRA6H	hsa-miR-7111	CHEK2	upstream
																					CFS	FRA6H	hsa-miR-7111	BLM	HR
																					CFS	FRA6H	hsa-miR-7111	BRCA1	HR
																					CFS	FRA6H	hsa-miR-7111	NBN	HR
																					CFS	FRA6H	hsa-miR-7111	RPA1	HR
																					CFS	FRA6H	hsa-miR-7159	ATM	upstream
																					CFS	FRA6H	hsa-miR-7159	CHEK1	upstream
																					CFS	FRA6H	hsa-miR-7159	CHEK2	upstream
																					CFS	FRA6H	hsa-miR-7159	DCLRE1C	NHEJ
																					CFS	FRA6H	hsa-miR-7159	LIG4	NHEJ
																					CFS	FRA6H	hsa-miR-7159	TP53BP1	NHEJ
																					CFS	FRA6H	hsa-miR-7159	BRCA1	HR
																					CFS	FRA6H	hsa-miR-7159	NBN	HR
																					CFS	FRA6H	hsa-miR-7159	RAD50	HR
																					CFS	FRA6H	hsa-miR-7159	RBBP8	HR
																					CFS	FRA6H	hsa-miR-877	ATM	upstream
																					CFS	FRA6H	hsa-miR-877	CHEK2	upstream
																					CFS	FRA6H	hsa-miR-877	MDC1	upstream
																					CFS	FRA6H	hsa-miR-877	TOPBP1	upstream
																					CFS	FRA6H	hsa-miR-877	LIG4	NHEJ
																					CFS	FRA6H	hsa-miR-877	NHEJ1	NHEJ
																					CFS	FRA6H	hsa-miR-877	TP53BP1	NHEJ
																					CFS	FRA6H	hsa-miR-877	XRCC5	NHEJ
																					CFS	FRA6H	hsa-miR-877	BLM	HR
																					CFS	FRA6H	hsa-miR-877	BRCA1	HR
																					CFS	FRA6H	hsa-miR-877	PALB2	HR
																					RFS	FRA7A	hsa-miR-4283	TP53BP1	NHEJ
																					RFS	FRA7A	hsa-miR-3147	PALB2	HR
																					RFS	FRA7A	hsa-miR-4283	RBBP8	HR
																					CFS	FRA7B	hsa-miR-4648	PALB2	HR
																					CFS	FRA7B	hsa-miR-589	APLF	NHEJ
																					CFS	FRA7B	hsa-miR-589	ASF1A	NHEJ
																					CFS	FRA7B	hsa-miR-589	BLM	HR
																					CFS	FRA7B	hsa-miR-589	BRCA1	HR
																					CFS	FRA7B	hsa-miR-589	BRIP1	HR
																					CFS	FRA7B	hsa-miR-589	RAD50	HR
																					CFS	FRA7B	hsa-miR-6836	PALB2	HR
																					CFS	FRA7B	hsa-miR-6874	ASF1A	NHEJ
																					CFS	FRA7B	hsa-miR-6874	TP53BP1	NHEJ
																					CFS	FRA7B	hsa-miR-6874	RAD50	HR
																					CFS	FRA7B	hsa-miR-6874	RAD51	HR
																					CFS	FRA7C	hsa-miR-1200	TP53BP1	NHEJ
																					CFS	FRA7D	hsa-miR-4649	NHEJ1	NHEJ
																					CFS	FRA7D	hsa-miR-4657	APLF	NHEJ
																					CFS	FRA7D	hsa-miR-4657	PALB2	HR
																					CFS	FRA7D	hsa-miR-6837	ASF1A	NHEJ
																					CFS	FRA7D	hsa-miR-6837	TP53BP1	NHEJ
																					CFS	FRA7D	hsa-miR-6837	BRCA1	HR
																					CFS	FRA7D	hsa-miR-6837	RAD50	HR
																					CFS	FRA7D	hsa-miR-6838	CHEK1	upstream
																					CFS	FRA7D	hsa-miR-6838	NHEJ1	NHEJ
																					CFS	FRA7D	hsa-miR-6838	XRCC5	NHEJ
																					CFS	FRA7D	hsa-miR-6838	BLM	HR
																					CFS	FRA7D	hsa-miR-6838	BRCA1	HR
																					CFS	FRA7E	hsa-miR-1285	TP53BP1	NHEJ
																					CFS	FRA7E	hsa-miR-1285	RAD50	HR
																					CFS	FRA7F	hsa-miR-25	APLF	NHEJ
																					CFS	FRA7F	hsa-miR-4653	CHEK2	upstream
																					CFS	FRA7F	hsa-miR-4653	BLM	HR
																					CFS	FRA7F	hsa-miR-4653	BRCA1	HR
																					CFS	FRA7F	hsa-miR-4653	RAD50	HR
																					CFS	FRA7F	hsa-miR-4658	NBN	HR
																					CFS	FRA7F	hsa-miR-4658	PALB2	HR
																					CFS	FRA7F	hsa-miR-548o	ATM	upstream
																					CFS	FRA7F	hsa-miR-548o	CHEK2	upstream
																					CFS	FRA7F	hsa-miR-548o	PARP1	upstream
																					CFS	FRA7F	hsa-miR-548o	APLF	NHEJ
																					CFS	FRA7F	hsa-miR-548o	ASF1A	NHEJ
																					CFS	FRA7F	hsa-miR-548o	DCLRE1C	NHEJ
																					CFS	FRA7F	hsa-miR-548o	BRIP1	HR
																					CFS	FRA7F	hsa-miR-6840	MRE11A	HR
																					CFS	FRA7F	hsa-miR-6875	MDC1	upstream
																					CFS	FRA7F	hsa-miR-6875	TOPBP1	upstream
																					CFS	FRA7F	hsa-miR-6875	APLF	NHEJ
																					CFS	FRA7F	hsa-miR-6875	NHEJ1	NHEJ
																					CFS	FRA7F	hsa-miR-6875	PRKDC	NHEJ
																					CFS	FRA7F	hsa-miR-6875	BLM	HR
																					CFS	FRA7F	hsa-miR-6875	BRCA1	HR
																					CFS	FRA7F	hsa-miR-6875	EXO1	HR
																					CFS	FRA7F	hsa-miR-6875	NBN	HR
																					CFS	FRA7F	hsa-miR-6875	PALB2	HR
																					CFS	FRA7F	hsa-miR-6875	RAD50	HR
																					CFS	FRA7F	hsa-miR-6875	RBBP8	HR
																					CFS	FRA7F	hsa-miR-93	ATM	upstream
																					CFS	FRA7F	hsa-miR-93	TP53BP1	NHEJ
																					CFS	FRA7F	hsa-miR-93	BLM	HR
																					CFS	FRA7F	hsa-miR-93	BRCA1	HR
																					CFS	FRA7F	hsa-miR-93	NBN	HR
																					CFS	FRA7F	hsa-miR-93	PALB2	HR
																					CFS	FRA7G	hsa-miR-6132	TP53BP1	NHEJ
																					CFS	FRA7H	hsa-miR-29a	ATM	upstream
																					CFS	FRA7H	hsa-miR-29a	BLM	HR
																					CFS	FRA7H	hsa-miR-29b	ATM	upstream
																					CFS	FRA7I	hsa-miR-153	ATM	upstream
																					CFS	FRA7I	hsa-miR-153	TOPBP1	upstream
																					CFS	FRA7I	hsa-miR-153	APLF	NHEJ
																					CFS	FRA7I	hsa-miR-153	ASF1A	NHEJ
																					CFS	FRA7I	hsa-miR-153	LIG4	NHEJ
																					CFS	FRA7I	hsa-miR-153	PRKDC	NHEJ
																					CFS	FRA7I	hsa-miR-153	XRCC4	NHEJ
																					CFS	FRA7I	hsa-miR-153	BLM	HR
																					CFS	FRA7I	hsa-miR-153	BRCA1	HR
																					CFS	FRA7I	hsa-miR-153	BRCA2	HR
																					CFS	FRA7I	hsa-miR-153	BRIP1	HR
																					CFS	FRA7I	hsa-miR-153	NBN	HR
																					CFS	FRA7I	hsa-miR-153	PALB2	HR
																					CFS	FRA7I	hsa-miR-153	RAD50	HR
																					CFS	FRA7I	hsa-miR-153	RBBP8	HR
																					CFS	FRA7I	hsa-miR-671	BRCA1	HR
																					CFS	FRA7J	hsa-miR-3914	PALB2	HR
																					CFS	FRA7J	hsa-miR-3914	PALB2	HR
																					CFS	FRA7J	hsa-miR-3914	RPA1	HR
																					CFS	FRA7J	hsa-miR-3914	RPA1	HR
																					CFS	FRA7J	hsa-miR-4283	TP53BP1	NHEJ
																					CFS	FRA7J	hsa-miR-4283	RBBP8	HR
																					CFS	FRA7J	hsa-miR-4650	BLM	HR
																					CFS	FRA7J	hsa-miR-4650	BLM	HR
																					CFS	FRA7J	hsa-miR-4650	MRE11A	HR
																					CFS	FRA7J	hsa-miR-4650	MRE11A	HR
																					CFS	FRA7J	hsa-miR-4650	PALB2	HR
																					CFS	FRA7J	hsa-miR-4650	PALB2	HR
																					CFS	FRA7J	hsa-miR-590	ATM	upstream
																					CFS	FRA7J	hsa-miR-590	ATR	upstream
																					CFS	FRA7J	hsa-miR-590	CHEK1	upstream
																					CFS	FRA7J	hsa-miR-590	MDC1	upstream
																					CFS	FRA7J	hsa-miR-590	ASF1A	NHEJ
																					CFS	FRA7J	hsa-miR-590	PRKDC	NHEJ
																					CFS	FRA7J	hsa-miR-590	XRCC4	NHEJ
																					CFS	FRA7J	hsa-miR-590	BRCA2	HR
																					CFS	FRA7J	hsa-miR-590	BRIP1	HR
																					CFS	FRA7J	hsa-miR-590	NBN	HR
																					CFS	FRA7J	hsa-miR-590	RAD50	HR
																					CFS	FRA7J	hsa-miR-590	XRCC2	HR
																					CFS	FRA7J	hsa-miR-6839	PRKDC	NHEJ
																					CFS	FRA7J	hsa-miR-6839	TP53BP1	NHEJ
																					CFS	FRA7J	hsa-miR-6839	BRCA1	HR
																					CFS	FRA7J	hsa-miR-6839	PALB2	HR
																					CFS	FRA7J	hsa-miR-6839	XRCC2	HR
																					CFS	FRA7K	hsa-miR-3666	NBN	HR
																					RFS	FRA8A	hsa-miR-3151	CHEK2	upstream
																					RFS	FRA8A	hsa-miR-548a	ATM	upstream
																					RFS	FRA8A	hsa-miR-5680	ATM	upstream
																					RFS	FRA8A	hsa-miR-5680	ATR	upstream
																					RFS	FRA8A	hsa-miR-548a	APLF	NHEJ
																					RFS	FRA8A	hsa-miR-548a	DCLRE1C	NHEJ
																					RFS	FRA8A	hsa-miR-548a	XRCC5	NHEJ
																					RFS	FRA8A	hsa-miR-548a	ASF1A	NHEJ
																					RFS	FRA8A	hsa-miR-548a	PRKDC	NHEJ
																					RFS	FRA8A	hsa-miR-5680	XRCC4	NHEJ
																					RFS	FRA8A	hsa-miR-5680	ASF1A	NHEJ
																					RFS	FRA8A	hsa-miR-3151	NBN	HR
																					RFS	FRA8A	hsa-miR-3151	RAD50	HR
																					RFS	FRA8A	hsa-miR-3151	BLM	HR
																					RFS	FRA8A	hsa-miR-548a	BRIP1	HR
																					RFS	FRA8A	hsa-miR-7705	BRCA1	HR
																					RFS	FRA8A	hsa-miR-7705	BRIP1	HR
																					CFS	FRA8B	hsa-miR-3150b	NHEJ1	NHEJ
																					CFS	FRA8B	hsa-miR-3150b	TP53BP1	NHEJ
																					CFS	FRA8B	hsa-miR-378d	TP53BP1	NHEJ
																					CFS	FRA8B	hsa-miR-378d	RAD51	HR
																					CFS	FRA8B	hsa-miR-8084	TOPBP1	upstream
																					CFS	FRA8B	hsa-miR-8084	LIG4	NHEJ
																					CFS	FRA8B	hsa-miR-8084	BRIP1	HR
																					CFS	FRA8B	hsa-miR-8084	PALB2	HR
																					CFS	FRA8D	hsa-miR-1302	ATM	upstream
																					CFS	FRA8D	hsa-miR-1302	LIG4	NHEJ
																					CFS	FRA8D	hsa-miR-4472	CHEK2	upstream
																					CFS	FRA8D	hsa-miR-4664	DCLRE1C	NHEJ
																					CFS	FRA8D	hsa-miR-661	H2AX	upstream
																					CFS	FRA8D	hsa-miR-661	PALB2	HR
																					CFS	FRA8D	hsa-miR-661	XRCC2	HR
																					CFS	FRA8D	hsa-miR-6846	TP53BP1	NHEJ
																					CFS	FRA8D	hsa-miR-6847	CHEK1	upstream
																					CFS	FRA8D	hsa-miR-6847	MDC1	upstream
																					CFS	FRA8D	hsa-miR-6847	XRCC5	NHEJ
																					CFS	FRA8D	hsa-miR-6847	BLM	HR
																					CFS	FRA8D	hsa-miR-6847	RAD50	HR
																					CFS	FRA8D	hsa-miR-6847	RBBP8	HR
																					CFS	FRA8D	hsa-miR-6848	TP53BP1	NHEJ
																					CFS	FRA8D	hsa-miR-6849	PALB2	HR
																					CFS	FRA8D	hsa-miR-6849	RAD50	HR
																					CFS	FRA8D	hsa-miR-6849	RPA1	HR
																					CFS	FRA8D	hsa-miR-6893	CHEK1	upstream
																					CFS	FRA8D	hsa-miR-6893	XRCC6	NHEJ
																					CFS	FRA8D	hsa-miR-6893	BLM	HR
																					CFS	FRA8D	hsa-miR-7112	TP53BP1	NHEJ
																					CFS	FRA8D	hsa-miR-7112	TP53BP1	NHEJ
																					CFS	FRA8D	hsa-miR-7112	BLM	HR
																					CFS	FRA8D	hsa-miR-7112	BLM	HR
																					CFS	FRA8D	hsa-miR-7112	PALB2	HR
																					CFS	FRA8D	hsa-miR-7112	PALB2	HR
																					CFS	FRA8D	hsa-miR-937	BRCA1	HR
																					CFS	FRA8D	hsa-miR-939	ATM	upstream
																					CFS	FRA8D	hsa-miR-939	BLM	HR
																					CFS	FRA9D	hsa-miR-4289	ATR	upstream
																					RFS	FRAXA	hsa-miR-506	ATM	upstream
																					RFS	FRAXA	hsa-miR-506	MDC1	upstream
																					RFS	FRAXA	hsa-miR-506	PARP1	upstream
																					RFS	FRAXA	hsa-miR-507	CHEK1	upstream
																					RFS	FRAXA	hsa-miR-508	CHEK1	upstream
																					RFS	FRAXA	hsa-miR-513a	ATM	upstream
																					RFS	FRAXA	hsa-miR-513a	ATR	upstream
																					RFS	FRAXA	hsa-miR-513b	CHEK1	upstream
																					RFS	FRAXA	hsa-miR-513c	ATM	upstream
																					RFS	FRAXA	hsa-miR-513c	ATR	upstream
																					RFS	FRAXA	hsa-miR-888	ATR	upstream
																					RFS	FRAXA	hsa-miR-888	TOPBP1	upstream
																					RFS	FRAXA	hsa-miR-890	ATR	upstream
																					RFS	FRAXA	hsa-miR-891b	CHEK1	upstream
																					RFS	FRAXA	hsa-miR-891b	PARP1	upstream
																					RFS	FRAXA	hsa-miR-892b	ATM	upstream
																					RFS	FRAXA	hsa-miR-506	DCLRE1C	NHEJ
																					RFS	FRAXA	hsa-miR-506	ASF1A	NHEJ
																					RFS	FRAXA	hsa-miR-506	TP53BP1	NHEJ
																					RFS	FRAXA	hsa-miR-507	APLF	NHEJ
																					RFS	FRAXA	hsa-miR-507	XRCC4	NHEJ
																					RFS	FRAXA	hsa-miR-508	DCLRE1C	NHEJ
																					RFS	FRAXA	hsa-miR-510	APLF	NHEJ
																					RFS	FRAXA	hsa-miR-513a	APLF	NHEJ
																					RFS	FRAXA	hsa-miR-513a	DCLRE1C	NHEJ
																					RFS	FRAXA	hsa-miR-513a	XRCC5	NHEJ
																					RFS	FRAXA	hsa-miR-513a	LIG4	NHEJ
																					RFS	FRAXA	hsa-miR-513a	ASF1A	NHEJ
																					RFS	FRAXA	hsa-miR-513a	TP53BP1	NHEJ
																					RFS	FRAXA	hsa-miR-513b	ASF1A	NHEJ
																					RFS	FRAXA	hsa-miR-513b	PRKDC	NHEJ
																					RFS	FRAXA	hsa-miR-513c	APLF	NHEJ
																					RFS	FRAXA	hsa-miR-513c	DCLRE1C	NHEJ
																					RFS	FRAXA	hsa-miR-513c	XRCC5	NHEJ
																					RFS	FRAXA	hsa-miR-513c	LIG4	NHEJ
																					RFS	FRAXA	hsa-miR-888	APLF	NHEJ
																					RFS	FRAXA	hsa-miR-890	DCLRE1C	NHEJ
																					RFS	FRAXA	hsa-miR-890	TP53BP1	NHEJ
																					RFS	FRAXA	hsa-miR-891a	APLF	NHEJ
																					RFS	FRAXA	hsa-miR-891b	LIG4	NHEJ
																					RFS	FRAXA	hsa-miR-892b	TP53BP1	NHEJ
																					RFS	FRAXA	hsa-miR-892c	DCLRE1C	NHEJ
																					RFS	FRAXA	hsa-miR-892c	LIG4	NHEJ
																					RFS	FRAXA	hsa-miR-507	BRCA1	HR
																					RFS	FRAXA	hsa-miR-507	BLM	HR
																					RFS	FRAXA	hsa-miR-508	BRCA2	HR
																					RFS	FRAXA	hsa-miR-508	EXO1	HR
																					RFS	FRAXA	hsa-miR-509	BRCA1	HR
																					RFS	FRAXA	hsa-miR-509	MRE11A	HR
																					RFS	FRAXA	hsa-miR-510	BRCA1	HR
																					RFS	FRAXA	hsa-miR-510	BRCA2	HR
																					RFS	FRAXA	hsa-miR-510	PALB2	HR
																					RFS	FRAXA	hsa-miR-513a	BRCA2	HR
																					RFS	FRAXA	hsa-miR-513a	NBN	HR
																					RFS	FRAXA	hsa-miR-513a	RAD50	HR
																					RFS	FRAXA	hsa-miR-513a	BRIP1	HR
																					RFS	FRAXA	hsa-miR-513a	BLM	HR
																					RFS	FRAXA	hsa-miR-513a	MRE11A	HR
																					RFS	FRAXA	hsa-miR-513b	BRCA1	HR
																					RFS	FRAXA	hsa-miR-513b	NBN	HR
																					RFS	FRAXA	hsa-miR-513b	RAD50	HR
																					RFS	FRAXA	hsa-miR-513c	BRCA2	HR
																					RFS	FRAXA	hsa-miR-513c	NBN	HR
																					RFS	FRAXA	hsa-miR-513c	RAD50	HR
																					RFS	FRAXA	hsa-miR-513c	BRIP1	HR
																					RFS	FRAXA	hsa-miR-513c	MRE11A	HR
																					RFS	FRAXA	hsa-miR-514b	BRIP1	HR
																					RFS	FRAXA	hsa-miR-888	NBN	HR
																					RFS	FRAXA	hsa-miR-890	RBBP8	HR
																					RFS	FRAXA	hsa-miR-892c	XRCC2	HR
																					RFS	FRAXA	hsa-miR-892c	RPA1	HR
																					CFS	FRAXB	hsa-miR-4770	BRCA1	HR
																					CFS	FRAXB	hsa-miR-651	PRKDC	NHEJ
																					CFS	FRAXB	hsa-miR-651	TP53BP1	NHEJ
																					CFS	FRAXB	hsa-miR-651	RPA1	HR
																					RFS	FRAXE	hsa-miR-105	ATR	upstream
																					RFS	FRAXE	hsa-miR-105	PARP1	upstream
																					RFS	FRAXE	hsa-miR-3202	H2AX	upstream
																					RFS	FRAXE	hsa-miR-4330	CHEK2	upstream
																					RFS	FRAXE	hsa-miR-664b	ATM	upstream
																					RFS	FRAXE	hsa-miR-664b	ATR	upstream
																					RFS	FRAXE	hsa-miR-767	ATR	upstream
																					RFS	FRAXE	hsa-miR-105	ASF1A	NHEJ
																					RFS	FRAXE	hsa-miR-105	PRKDC	NHEJ
																					RFS	FRAXE	hsa-miR-1184	NHEJ1	NHEJ
																					RFS	FRAXE	hsa-miR-452	APLF	NHEJ
																					RFS	FRAXE	hsa-miR-452	DCLRE1C	NHEJ
																					RFS	FRAXE	hsa-miR-452	LIG4	NHEJ
																					RFS	FRAXE	hsa-miR-664b	DCLRE1C	NHEJ
																					RFS	FRAXE	hsa-miR-664b	ASF1A	NHEJ
																					RFS	FRAXE	hsa-miR-664b	PRKDC	NHEJ
																					RFS	FRAXE	hsa-miR-6858	NHEJ1	NHEJ
																					RFS	FRAXE	hsa-miR-6858	TP53BP1	NHEJ
																					RFS	FRAXE	hsa-miR-105	BRCA1	HR
																					RFS	FRAXE	hsa-miR-105	BRIP1	HR
																					RFS	FRAXE	hsa-miR-105	BLM	HR
																					RFS	FRAXE	hsa-miR-105	MRE11A	HR
																					RFS	FRAXE	hsa-miR-3202	BRCA1	HR
																					RFS	FRAXE	hsa-miR-4330	BRCA1	HR
																					RFS	FRAXE	hsa-miR-452	BRCA2	HR
																					RFS	FRAXE	hsa-miR-452	NBN	HR
																					RFS	FRAXE	hsa-miR-452	RAD50	HR
																					RFS	FRAXE	hsa-miR-452	XRCC2	HR
																					RFS	FRAXE	hsa-miR-452	RPA1	HR
																					RFS	FRAXE	hsa-miR-664b	BRCA1	HR
																					RFS	FRAXE	hsa-miR-664b	BRCA2	HR
																					RFS	FRAXE	hsa-miR-664b	NBN	HR
																					RFS	FRAXE	hsa-miR-664b	PALB2	HR
																					RFS	FRAXE	hsa-miR-664b	RAD50	HR
																					RFS	FRAXE	hsa-miR-664b	RBBP8	HR
																					RFS	FRAXE	hsa-miR-664b	BRIP1	HR
																					RFS	FRAXE	hsa-miR-664b	BLM	HR
																					RFS	FRAXE	hsa-miR-6858	PALB2	HR
