# Supplementary material for: MiRNAs Targeting Double Strand DNA Repair Pathways Lurk in Genomically Unstable Rare Fragile Sites and Determine Cancer Outcomes
Source: Cancers (Basel). 2020 Apr 3;12(4):876. doi: 10.3390/cancers12040876 (PMC7226545; doi:10.3390/cancers12040876)
Supplement: Supplementary file 1 [file cancers-12-00876-s001.zip › submission/Supplementary Files/##Supplementary Table S2.xlsx]

## Sheet: Supplementary Table S3
Supplementary Table S2			*Asterisk indicates RFS
rank	FS	# miRNAs/Mbp
1	FRA16A*	8
2	FRAXA*	4.4
3	FRA19A	3.55419
4	FRA17B	2.85714
5	FRA8D	2.62994
6	FRA12D*	2.5
7	FRA19B*	2.25
8	FRA11H	1.9708
9	FRA22B	1.92308
10	FRA7D	1.90476
11	FRAXE*	1.83586
12	FRA6H	1.64557
13	FRA2B*	1.42857
14	FRA1A	1.39286
15	FRA22A*	1.3864
16	FRA2J	1.35608
17	FRA12A*	1.29412
18	FRA7F	1.2766
19	FRA1F	1.20968
20	FRA16D	1.2
21	FRA2F	1.17647
22	FRA7B	1.09589
23	FRA15A	1.07143
23	FRA5C	1.07143
24	FRA6B	1.03448
25	FRA11A*	1
26	FRA5G*	0.966552
27	FRA3C	0.961538
28	FRA1H	0.96
29	FRA2D	0.952381
30	FRA4A	0.943396
31	FRA7H	0.909091
32	FRA18A	0.888889
33	FRA8A*	0.869565
34	FRAXB	0.857143
35	FRA1B	0.849057
36	FRA2L*	0.833333
37	FRA3A	0.8
37	FRA10A*	0.8
38	FRA17A*	0.754717
39	FRA11F	0.740741
40	FRA9D	0.714286
41	FRA8B	0.701754
42	FRA2G	0.676692
43	FRA12C*	0.625
44	FRA14B	0.612245
45	FRA1M*	0.6
46	FRA11G	0.597015
46	FRA13D	0.597015
47	FRA7E	0.588235
48	FRA2I	0.517241
49	FRA16E*	0.512821
50	FRA7J	0.511364
51	FRA6D	0.508475
52	FRA7A*	0.5
53	FRA10F	0.47619
54	FRA10D	0.465116
55	FRA7C	0.454545
56	FRA7I	0.444893
57	FRA14C	0.434783
58	FRA1L	0.423729
59	FRA1E	0.4
60	FRA6G	0.392157
61	FRA11E	0.37037
62	FRA1I	0.36032
63	FRA7G	0.357143
64	FRA20B	0.344828
65	FRA10C	0.338983
65	FRA3D	0.338983
65	FRA5B/FRA5D	0.338983
65	FRA2A*	0.338983
66	FRA2E	0.3125
66	FRA2H	0.3125
67	FRA1D	0.306122
68	FRA5A	0.294118
68	FRA20A*	0.294118
69	FRA10G	0.283019
70	FRA18B	0.25641
71	FRA4D	0.244898
72	FRA12B	0.243902
73	FRA1K	0.232558
74	FRA13B/FRA13C	0.222222
75	FRA3B	0.196078
76	FRA2S	0.185185
77	FRA13E	0.175439
78	FRA4B	0.147059
79	FRA7K	0.138889
80	FRA6F	0.10989
81	FRA4F	0.0925926
82	FRA5F	0.0877193
83	FRA13A	0
83	FRA18C	0
83	FRA1C	0
83	FRA1G	0
83	FRA1J	0
83	FRA2C	0
83	FRA4C	0
83	FRA6C	0
83	FRA6E	0
83	FRA9F	0
83	FRAXC	0
83	FRA2K*	0
83	FRA6A*	0
