# Supplementary material for: MiRNAs Targeting Double Strand DNA Repair Pathways Lurk in Genomically Unstable Rare Fragile Sites and Determine Cancer Outcomes
Source: Cancers (Basel). 2020 Apr 3;12(4):876. doi: 10.3390/cancers12040876 (PMC7226545; doi:10.3390/cancers12040876)
Supplement: Supplementary file 1 [file cancers-12-00876-s001.zip › submission/Supplementary Files/##Supplementary Table S3.xlsx]

## Sheet: Supplementary Table S2
Supplementary Table S3			*Asterisk indicates RFS
rank	FS	# targets/Mbp
1	FRAXA*	14.2
2	FRA16A*	11.5
3	FRA19A	6.73426
4	FRA7D	5.71429
5	FRA16D	5.6
6	FRA6H	4.81013
7	FRAXE*	4.65084
8	FRA8D	4.64107
9	FRA22B	4.61538
10	FRA17B	4.28571
11	FRA11H	4.23358
12	FRA2F	4.11765
13	FRA19B*	3.85
14	FRA6B	3.7931
15	FRA8A*	3.69565
16	FRA12A*	3.64706
17	FRA7F	3.51064
18	FRA12D*	3.5
19	FRA3C	3.46154
20	FRA17A*	3.39623
21	FRA1H	3.28
22	FRA2J	3.05117
23	FRA5G*	2.81911
24	FRA6D	2.71186
25	FRA2H	2.5
26	FRA2D	2.38095
27	FRA14B	2.14286
28	FRA4A	2.07547
29	FRA1A	2
30	FRA22A*	1.89718
31	FRA2I	1.89655
32	FRA2A*	1.86441
33	FRA16E*	1.79487
34	FRA5C	1.78571
35	FRA15A	1.66667
36	FRA7J	1.64773
37	FRA7B	1.64384
38	FRA10D	1.62791
39	FRA10A*	1.6
40	FRA3B	1.56863
41	FRA2L*	1.52778
42	FRA11A*	1.5
43	FRA5A	1.47059
44	FRA2B*	1.42857
45	FRA7I	1.42366
46	FRA1B	1.41509
47	FRA8B	1.40351
48	FRA1M*	1.4
49	FRA20B	1.37931
50	FRA7H	1.36364
51	FRA1L	1.35593
52	FRA18A	1.33333
53	FRA11E	1.2963
54	FRA1F	1.20968
55	FRA7E	1.17647
55	FRA20A*	1.17647
56	FRAXB	1.14286
57	FRA10C	1.12994
58	FRA13B/FRA13C	1
59	FRA2E	0.9375
60	FRA1D	0.918367
61	FRA6F	0.879121
62	FRA2G	0.827068
63	FRA7A*	0.75
64	FRA12B	0.731707
65	FRA10F	0.714286
65	FRA9D	0.714286
66	FRA11G	0.597015
66	FRA13D	0.597015
67	FRA3D	0.59322
68	FRA6G	0.588235
69	FRA1K	0.465116
70	FRA7C	0.454545
71	FRA14C	0.434783
72	FRA11F	0.37037
72	FRA2S	0.37037
73	FRA7G	0.357143
74	FRA5B/FRA5D	0.338983
75	FRA12C*	0.3125
76	FRA4D	0.244898
77	FRA10G	0.188679
78	FRA1I	0.18016
79	FRA13E	0.175439
79	FRA5F	0.175439
80	FRA7K	0.138889
81	FRA18B	0.128205
82	FRA13A	0
82	FRA18C	0
82	FRA1C	0
82	FRA1E	0
82	FRA1G	0
82	FRA1J	0
82	FRA2C	0
82	FRA3A	0
82	FRA4B	0
82	FRA4C	0
82	FRA4F	0
82	FRA6C	0
82	FRA6E	0
82	FRA9F	0
82	FRAXC	0
82	FRA2K*	0
82	FRA6A*	0
