# Supplementary material for: MiRNAs Targeting Double Strand DNA Repair Pathways Lurk in Genomically Unstable Rare Fragile Sites and Determine Cancer Outcomes
Source: Cancers (Basel). 2020 Apr 3;12(4):876. doi: 10.3390/cancers12040876 (PMC7226545; doi:10.3390/cancers12040876)
Supplement: Supplementary file 1 [file cancers-12-00876-s001.zip › submission/Supplementary Files/##Supplementary Table S5.xlsx]

## Sheet: Supplementary Table S5
Supplementary Table S5
group of DSB repair factors	DSB repair factor	exp(Cox_coef)	Cox_p_value	PanCan prognosis
upstream factors	CHEK1	1.24739	<2e-16	bad
upstream factors	TOPBP1	1.28459	<2e-16	bad
upstream factors	H2AX	1.19742	<2e-16	bad
upstream factors	PRKDC	1.21356	<2e-16	bad
upstream factors	CHEK2	1.13306	5.84e-16	bad
upstream factors	MDC1	1.1272	9.24e-07	bad
upstream factors	ASF1A	0.89661	8.06e-06	good
upstream factors	ATR	1.10631	6.36e-05	bad
upstream factors	ATM	0.97988	0.294	-
NHEJ	XRCC4	1.25832	<2e-16	bad
NHEJ	DCLRE1C	1.1597	3.21e-14	bad
NHEJ	NHEJ1	1.10284	9.61e-09	bad
NHEJ	APLF	1.10943	5.14e-08	bad
NHEJ	TP53BP1	0.90837	6.94e-07	good
NHEJ	XRCC6	0.90812	0.00322	good
NHEJ	LIG4	0.98612	0.517	-
NHEJ	XRCC5	0.98551	0.683	-
HR	BRCA1	1.18045	<2e-16	bad
HR	BRCA2	1.1972	<2e-16	bad
HR	EXO1	1.18636	<2e-16	bad
HR	RAD51	1.18165	<2e-16	bad
HR	BRIP1	1.16626	<2e-16	bad
HR	XRCC2	1.17713	<2e-16	bad
HR	BLM	1.20271	<2e-16	bad
HR	PALB2	1.17233	6.3e-09	bad
HR	PARP1	1.09221	9.36e-05	bad
HR	RAD50	0.93658	0.00961	good
HR	SPO11	1.01225	0.028	-
HR	RBBP8	1.01647	0.336	-
HR	NBN	0.98656	0.585	-
HR	RPA	0.999668	0.991	-
