# Supplementary material for: MiRNAs Targeting Double Strand DNA Repair Pathways Lurk in Genomically Unstable Rare Fragile Sites and Determine Cancer Outcomes
Source: Cancers (Basel). 2020 Apr 3;12(4):876. doi: 10.3390/cancers12040876 (PMC7226545; doi:10.3390/cancers12040876)
Supplement: Supplementary file 1 [file cancers-12-00876-s001.zip › submission/Supplementary Files/##Supplementary Table S6.xlsx]

## Sheet: Supplementary Table S6
		miR506-514 cluster															miR888-892 cluster
		hsa-mir-506	hsa-mir-507	hsa-mir-508	hsa-mir-509-1	hsa-mir-509-2	hsa-mir-509-3	hsa-mir-510	hsa-mir-513a-1	hsa-mir-513a-2	hsa-mir-513b	hsa-mir-513c	hsa-mir-514a-1	hsa-mir-514a-2	hsa-mir-514a-3	hsa-mir-514b	hsa-mir-888	hsa-mir-890	hsa-mir-891a	hsa-mir-891b	hsa-mir-892a	hsa-mir-892b	hsa-mir-892c
	expressed in proportion of patients [%]	42.3226	19.739	97.7162	83.4217	83.3197	84.4107	10.4099	16.4763	17.19	17.6489	33.8499	79.0783	78.436	78.5583	26.1011	18.6175	5.87276	84.6248	18.9641	27.5591	14.6411	9.95106
upstream factors	ATM	0.0213204	0.0631396	0.0510273	0.0652033	0.0654364	0.0655554	0.0963571	0.052418	0.0569227	0.0631818	0.0456502	0.111608	0.100091	0.111114	0.031506	0.11268	0.0807295	0.0939271	0.124421	0.117383	0.10707	0.0962555
	ATR	-0.073305	-0.033188	-0.0706557	0.00039337	-0.00295378	0.00727942	-0.0322469	-0.0355143	-0.0338218	-0.0125595	-0.0689333	-0.0620893	-0.0651675	-0.0564422	-0.0381888	-0.173544	-0.101803	-0.222568	-0.168946	-0.180119	-0.168713	-0.125446
	CHEK1	0.00126462	0.00588991	-0.019911	0.0791537	0.0788288	0.0711315	-0.00880533	0.0244901	0.0348074	0.0236014	0.0204254	-0.0849596	-0.0892445	-0.0916198	0.0196824	-0.101875	-0.0628069	-0.113137	-0.0911619	-0.11264	-0.0646619	-0.0831584
	CHEK2	0.0821136	0.0608545	0.0893506	0.159688	0.163279	0.156938	0.0103011	0.0628855	0.0613683	0.0777898	0.0751698	0.0184583	0.0210731	0.00985416	0.0835546	-0.14352	-0.127685	-0.119664	-0.126615	-0.138971	-0.122916	-0.134474
	TOPBP1	-0.0269049	-0.0193641	-0.0544009	0.0386458	0.0363315	0.0390901	-0.00525865	0.00556043	0.011526	0.0128091	-8.13004e-05	-0.100232	-0.103723	-0.100047	-0.00662318	-0.0515735	-0.0194055	-0.0824492	-0.0312939	-0.0497401	-0.00837138	-0.0257829
	MDC1	0.130211	0.125682	0.100585	0.148045	0.145452	0.154117	0.161772	0.131769	0.132516	0.123015	0.121563	0.0681977	0.0658691	0.0586003	0.111395	0.0695813	0.0319141	0.0921439	0.0911356	0.0917144	0.12031	0.0628678
	H2AFX	0.074508	0.0461773	0.0393828	0.081965	0.080323	0.0709325	0.00876897	0.0561448	0.0703053	0.0532249	0.100632	-0.0965989	-0.0920675	-0.104116	0.068544	0.013044	0.00692764	0.061106	0.0239618	0.0212582	0.0433382	0.0094555
	ASF1A	0.0177491	-0.0138532	0.0325984	0.0235757	0.0241706	0.0281589	-0.0819016	-0.0459883	-0.0557814	-0.039378	0.00366448	-0.0138645	-0.0148145	-0.0200297	-0.0195612	0.172379	0.134097	0.16152	0.200812	0.182902	0.194005	0.170028
	PRKDC	0.00690048	0.0145877	-0.0374603	0.0441737	0.0408608	0.0453634	0.0385523	0.0347751	0.0312241	0.0330994	0.0135824	-0.0846225	-0.0861299	-0.0824509	0.0251435	-0.0578644	-0.0483597	-0.054822	-0.0371649	-0.0391968	-0.0219732	-0.0486809
NHEJ factors	APLF	0.0309285	0.00815573	0.0419448	0.094969	0.102153	0.0957648	0.000228293	0.0178082	0.0153387	0.0221286	0.0115562	0.0493108	0.0457037	0.0566196	0.0106741	-0.140419	-0.116722	-0.139978	-0.138156	-0.14253	-0.143739	-0.129544
	DCLRE1C	-0.0509888	-0.0523889	-0.0479735	0.0422287	0.0421643	0.0361293	-0.0387955	-0.0258636	-0.0163771	-0.0312209	-0.0190721	-0.113373	-0.118024	-0.12474	-0.054248	-0.181398	-0.135666	-0.168002	-0.187862	-0.188106	-0.175364	-0.150958
	NHEJ1	0.0185845	0.0284528	0.0117387	0.086946	0.091004	0.0775368	0.122062	0.0981751	0.0933449	0.0865234	0.0375955	0.0446311	0.0371692	0.0417508	0.0404085	-0.149138	-0.120388	-0.129294	-0.16417	-0.153371	-0.133197	-0.132062
	XRCC4	-0.0813633	-0.0679316	-0.0710149	-0.0228578	-0.0240662	-0.02048	-0.0512422	-0.029553	-0.0339112	-0.0335742	-0.0495882	-0.0166724	-0.0204447	-0.0121509	-0.0271962	-0.0609347	-0.034003	-0.172358	-0.0644195	-0.086072	-0.0678109	-0.0544003
	XRCC5	0.133275	0.0883989	0.147034	0.194736	0.195053	0.197793	0.0864363	0.0923386	0.0877512	0.0909985	0.0790824	0.0758565	0.0810864	0.0804391	0.0976034	-0.0878883	-0.0986325	-0.0274554	-0.0686207	-0.081191	-0.0685161	-0.0962934
	XRCC6	0.108664	0.109925	0.101959	0.0830292	0.0878065	0.079186	0.100551	0.117316	0.10965	0.11495	0.094565	0.111952	0.116004	0.110798	0.12644	-0.020144	-0.0296083	0.0128999	-0.0070011	-0.00195229	-0.0140118	-0.0184355
	LIG4	-0.0621383	-0.0462168	-0.0619582	-0.0743045	-0.0759594	-0.0672049	-0.04561	-0.0652539	-0.0675528	-0.0349249	-0.0593223	-0.000635864	0.00218171	0.0116309	-0.0420777	0.0554434	0.0524301	-0.0241304	0.0611458	0.0533826	0.0416982	0.073328
	TP53BP1	0.0621711	0.0627836	0.0751287	0.0806654	0.0692318	0.0855881	0.0530776	0.0164726	0.0220948	0.033556	0.0238891	0.0616194	0.0471114	0.0569788	0.0331766	0.146032	0.112514	0.161887	0.171949	0.176071	0.169732	0.14044
HR factors	BRCA1	-0.023271	0.0196385	-0.0556184	0.025196	0.0200651	0.0262043	0.0142554	0.0311006	0.0302572	0.043172	0.00774509	-0.0817713	-0.0900394	-0.0919587	0.0314283	-0.0769986	-0.0711567	-0.150575	-0.0642219	-0.0814912	-0.0568639	-0.0726235
	BRCA2	-0.0396681	-0.0263699	-0.0487421	0.0614918	0.0590303	0.0566888	-0.033777	-0.00154791	0.00262202	0.0097495	-0.0134466	-0.101138	-0.105577	-0.105051	-0.00327629	-0.149781	-0.112654	-0.196553	-0.146038	-0.155283	-0.132751	-0.126787
	EXO1	0.0640191	0.0679676	0.035239	0.129339	0.126957	0.126298	0.0743122	0.102782	0.103712	0.104589	0.0742672	-0.0354679	-0.0384437	-0.0422792	0.0819793	-0.109573	-0.0899575	-0.0969185	-0.090425	-0.101977	-0.0715102	-0.0918194
	NBN	-0.148155	-0.128749	-0.14059	-0.0611568	-0.0574395	-0.0620074	-0.0970771	-0.0883554	-0.0943344	-0.0954389	-0.131024	-0.126267	-0.129906	-0.12426	-0.135463	-0.109581	-0.0608229	-0.154995	-0.0991274	-0.119926	-0.0923372	-0.0859912
	PALB2	0.0307041	0.0509202	0.0151836	0.0867379	0.0843365	0.0922332	0.0799449	0.0823167	0.0798143	0.0792463	0.0547788	0.00577577	0.00209093	0.000635841	0.0750115	-0.105643	-0.0838758	-0.163611	-0.101123	-0.118672	-0.0925812	-0.100733
	RAD50	-0.129595	-0.126398	-0.115648	-0.0708366	-0.0759011	-0.0668741	-0.105845	-0.115426	-0.115118	-0.101514	-0.146613	-0.0873138	-0.087519	-0.0725596	-0.126668	-0.0961296	-0.0283029	-0.176162	-0.111843	-0.12508	-0.100506	-0.0615881
	RAD51	0.0250276	0.0300213	0.00307493	0.102613	0.0999055	0.0945499	0.0216353	0.0566912	0.0616363	0.0607482	0.0434751	-0.0746735	-0.0759253	-0.0824791	0.0522719	-0.121576	-0.100156	-0.126212	-0.115984	-0.12632	-0.096755	-0.11234
	RBBP8	0.0007499	-0.0178744	0.0440653	0.0716919	0.06533	0.0657281	-0.0821946	-0.0477662	-0.0468367	-0.0453544	-0.0209599	0.0290077	0.026457	0.0235769	-0.0334316	-0.0786694	-0.0213049	-0.0754786	-0.059172	-0.0959709	-0.0673073	-0.0537397
	SPO11	-0.0174402	-0.0173396	-0.0243958	-0.0213761	-0.0176359	-0.0213179	-0.0135642	-0.00857559	0.00363698	-0.0158403	0.00851904	-0.0365836	-0.0380512	-0.0396864	-0.014621	0.0218749	0.0321892	0.0145738	0.0155873	0.0275059	0.0324244	0.0279258
	BRIP1	0.000772215	0.0261988	-0.024929	0.0649773	0.0640971	0.0636349	0.0228983	0.0437983	0.0477771	0.0498529	0.0201259	-0.0664893	-0.0737837	-0.0707882	0.0255645	-0.130749	-0.0993746	-0.168583	-0.124251	-0.138395	-0.102775	-0.112306
	XRCC2	0.0399113	0.0377492	0.0149455	0.121427	0.115352	0.116856	0.0283469	0.0621209	0.0632001	0.0650545	0.0466244	-0.0789488	-0.0812428	-0.0869762	0.0449224	-0.0940791	-0.0661697	-0.0789731	-0.0764048	-0.0886533	-0.0577288	-0.077775
	BLM	0.0327116	0.045931	0.00722291	0.0914808	0.0872519	0.0913496	0.031206	0.0647318	0.0689559	0.0699513	0.0715103	-0.0688124	-0.080059	-0.0832861	0.0562906	0.0382078	0.028098	0.00111727	0.0579227	0.0454493	0.0726998	0.0335679
	RPA1	0.115332	0.130884	0.0901022	0.103623	0.104499	0.10119	0.151973	0.125907	0.117286	0.129216	0.10994	0.103983	0.0963101	0.0938564	0.115625	0.0584248	0.0151742	0.101808	0.0942701	0.0832497	0.0924812	0.0574637
	PARP1	0.065244	0.0658644	0.0214805	0.0442179	0.0366811	0.0491654	0.0927293	0.0990135	0.0886336	0.0939601	0.0849692	-0.0478391	-0.0482612	-0.0485241	0.055963	0.0902837	0.0511438	0.11297	0.115344	0.113843	0.129092	0.0680848
