# Supplementary material for: MiRNAs Targeting Double Strand DNA Repair Pathways Lurk in Genomically Unstable Rare Fragile Sites and Determine Cancer Outcomes
Source: Cancers (Basel). 2020 Apr 3;12(4):876. doi: 10.3390/cancers12040876 (PMC7226545; doi:10.3390/cancers12040876)
Supplement: Supplementary file 1 [file cancers-12-00876-s001.zip › submission/Supplementary Files/#Supplementary Table S4.xlsx]

## Sheet: Supplementary Table S4
Supplementary Table S4
HUMAN					MOUSE
FS	miR	DSB repair target	repair function		FS	miR	DSB repair target	repair function
FRAXA	hsa-miR-506	ASF1A	upstream		FRAXA	mmu-miR-743a	Rpa1	upstream
FRAXA	hsa-miR-506	ATM	upstream		FRAXA	mmu-miR-743b	Xrcc4	NHEJ
FRAXA	hsa-miR-506	MDC1	upstream		FRAXA	mmu-miR-743b	Exo1	HR
FRAXA	hsa-miR-506	DCLRE1C	NHEJ		FRAXA	mmu-miR-743b	Chek1	upstream
FRAXA	hsa-miR-506	TP53BP1	NHEJ		FRAXA	mmu-miR-883a	Dclre1c	NHEJ
FRAXA	hsa-miR-506	PARP1	HR		FRAXA	mmu-miR-883a	Atm	upstream
FRAXA	hsa-miR-507	CHEK1	upstream		FRAXA	mmu-miR-883a	Mdc1	upstream
FRAXA	hsa-miR-507	APLF	NHEJ		FRAXA	mmu-miR-883a	Trp53bp1	NHEJ
FRAXA	hsa-miR-507	XRCC4	NHEJ		FRAXA	mmu-miR-471	Dclre1c	NHEJ
FRAXA	hsa-miR-507	BLM	HR		FRAXA	mmu-miR-471	Brip1	upstream
FRAXA	hsa-miR-507	BRCA1	HR		FRAXA	mmu-miR-741	Nhej1	NHEJ
FRAXA	hsa-miR-508	CHEK1	upstream		FRAXA	mmu-miR-741	Palb2	HR
FRAXA	hsa-miR-508	DCLRE1C	NHEJ		FRAXA	mmu-miR-880	Dclre1c	NHEJ
FRAXA	hsa-miR-508	BRCA2	HR		FRAXA	mmu-miR-880	Brip1	upstream
FRAXA	hsa-miR-508	EXO1	HR		FRAXA	mmu-miR-878	Trp53bp1	NHEJ
FRAXA	hsa-miR-509	BRCA1	HR		FRAXA	mmu-miR-881	Nhej1	NHEJ
FRAXA	hsa-miR-509	MRE11A	HR		FRAXA	mmu-miR-871	Rpa1	upstream
FRAXA	hsa-miR-510	APLF	NHEJ		FRAXA	mmu-miR-470	Exo1	HR
FRAXA	hsa-miR-510	BRCA1	HR		FRAXA	mmu-miR-465d	Aplf	NHEJ
FRAXA	hsa-miR-510	BRCA2	HR		FRAXA	mmu-miR-465d	Mre11a	HR
FRAXA	hsa-miR-510	PALB2	HR		FRAXA	mmu-miR-465d	Exo1	HR
FRAXA	hsa-miR-513a	ASF1A	upstream		FRAXA	mmu-miR-465d	Trp53bp1	NHEJ
FRAXA	hsa-miR-513a	ATM	upstream		FRAXA	mmu-miR-465d	Brip1	upstream
FRAXA	hsa-miR-513a	ATR	upstream		FRAXA	mmu-miR-465c-1	Aplf	NHEJ
FRAXA	hsa-miR-513a	APLF	NHEJ		FRAXA	mmu-miR-465c-1	Mre11a	HR
FRAXA	hsa-miR-513a	DCLRE1C	NHEJ		FRAXA	mmu-miR-465c-1	Trp53bp1	NHEJ
FRAXA	hsa-miR-513a	LIG4	NHEJ		FRAXA	mmu-miR-465c-1	Brip1	upstream
FRAXA	hsa-miR-513a	TP53BP1	NHEJ		FRAXA	mmu-miR-465b-1	Aplf	NHEJ
FRAXA	hsa-miR-513a	XRCC5	NHEJ		FRAXA	mmu-miR-465b-1	Trp53bp1	NHEJ
FRAXA	hsa-miR-513a	BLM	HR		FRAXA	mmu-miR-465b-1	Brip1	upstream
FRAXA	hsa-miR-513a	BRCA2	HR		FRAXA	mmu-miR-465c-2	Aplf	NHEJ
FRAXA	hsa-miR-513a	BRIP1	HR		FRAXA	mmu-miR-465c-2	Mre11a	HR
FRAXA	hsa-miR-513a	MRE11A	HR		FRAXA	mmu-miR-465c-2	Trp53bp1	NHEJ
FRAXA	hsa-miR-513a	NBN	HR		FRAXA	mmu-miR-465c-2	Brip1	upstream
FRAXA	hsa-miR-513a	RAD50	HR		FRAXA	mmu-miR-465-b2	Aplf	NHEJ
FRAXA	hsa-miR-513b	ASF1A	upstream		FRAXA	mmu-miR-465-b2	Mre11a	HR
FRAXA	hsa-miR-513b	CHEK1	upstream		FRAXA	mmu-miR-465-b2	Trp53bp1	NHEJ
FRAXA	hsa-miR-513b	PRKDC	upstream		FRAXA	mmu-miR-465-b2	Brip1	upstream
FRAXA	hsa-miR-513b	BRCA1	HR		FRAXA	mmu-miR-465	Aplf	NHEJ
FRAXA	hsa-miR-513b	NBN	HR		FRAXA	mmu-miR-465	Mre11a	HR
FRAXA	hsa-miR-513b	RAD50	HR		FRAXA	mmu-miR-465	Trp53bp1	NHEJ
FRAXA	hsa-miR-513c	ATM	upstream		FRAXA	mmu-miR-201	Dclre1c	NHEJ
FRAXA	hsa-miR-513c	ATR	upstream		FRAXA	mmu-miR-547	Dclre1c	NHEJ
FRAXA	hsa-miR-513c	APLF	NHEJ		FRAXA	mmu-miR-547	Rad51	HR
FRAXA	hsa-miR-513c	DCLRE1C	NHEJ		FRAXA	mmu-miR-509	Brip1	upstream
FRAXA	hsa-miR-513c	LIG4	NHEJ
FRAXA	hsa-miR-513c	XRCC5	NHEJ
FRAXA	hsa-miR-513c	BRCA2	HR
FRAXA	hsa-miR-513c	BRIP1	HR
FRAXA	hsa-miR-513c	MRE11A	HR
FRAXA	hsa-miR-513c	NBN	HR
FRAXA	hsa-miR-513c	RAD50	HR
FRAXA	hsa-miR-514a	SPO11	HR
FRAXA	hsa-miR-514b	BRIP1	HR
FRAXA	hsa-miR-888	ATR	upstream
FRAXA	hsa-miR-888	TOPBP1	upstream
FRAXA	hsa-miR-888	APLF	NHEJ
FRAXA	hsa-miR-888	NBN	HR
FRAXA	hsa-miR-890	ATR	upstream
FRAXA	hsa-miR-890	DCLRE1C	NHEJ
FRAXA	hsa-miR-890	TP53BP1	NHEJ
FRAXA	hsa-miR-890	RBBP8	HR
FRAXA	hsa-miR-891a	APLF	NHEJ
FRAXA	hsa-miR-891b	CHEK1	upstream
FRAXA	hsa-miR-891b	LIG4	NHEJ
FRAXA	hsa-miR-891b	PARP1	HR
FRAXA	hsa-miR-892b	ATM	upstream
FRAXA	hsa-miR-892b	TP53BP1	NHEJ
FRAXA	hsa-miR-892c	DCLRE1C	NHEJ
FRAXA	hsa-miR-892c	LIG4	NHEJ
FRAXA	hsa-miR-892c	RPA1	HR
FRAXA	hsa-miR-892c	XRCC2	HR
